# Supplementary material for: Persistent myeloid cell reprogramming despite miltefosine treatment in leishmania-infected macaques
Source: iScience. 2025 Nov 3;28(12):113900. doi: 10.1016/j.isci.2025.113900 (PMC12663736; doi:10.1016/j.isci.2025.113900)
Supplement: Table S1. Genes characterizing Cluster 0, Genes characterizing Cluster 1, Genes characterizing Cluster 3, Genes characterizing Cluster 4, Genes characterizing Cluster 5, Genes characterizing Cluster 6, Genes characterizing Cluster 7 [file mmc2.xlsx]

## Sheet: Cluster 0
Gene	p_val	p_val_adj	avg_log2FC	pct.1	pct.2
KCNK13	1.19949e-24	2.08902e-20	3.0348	0.56	0.11
ARHGAP22	5.84129e-17	1.01732e-12	2.78196	0.532	0.171
UST	5.73311e-22	9.98478e-18	2.78152	0.578	0.157
PPM1E	1.51191e-20	2.63314e-16	2.56902	0.651	0.238
TBC1D12	5.09013e-14	8.86497e-10	2.41432	0.505	0.18
PRKCA	2.30878e-30	4.02097e-26	2.3393	0.908	0.394
ATP8B4	2.43975e-17	4.24907e-13	2.33472	0.477	0.113
CCSER1	5.49476e-34	9.56967e-30	2.30155	0.927	0.42
TSPAN33	1.96151e-20	3.41616e-16	2.30082	0.679	0.243
CALCRL	4.47679e-18	7.79678e-14	2.27204	0.624	0.214
CAMK1D	1.96403e-33	3.42056e-29	2.24716	0.908	0.374
SPNS3	1.07678e-11	1.87532e-07	2.22937	0.394	0.119
CNTNAP2	5.57739e-11	9.71359e-07	2.22096	0.45	0.168
NCKAP5	1.14876e-31	2.00067e-27	2.21442	0.89	0.357
ENTPD1	2.85269e-21	4.96824e-17	2.05562	0.817	0.409
LDLRAD4	1.54956e-19	2.69871e-15	2.03142	0.716	0.299
ETV6	1.17157e-27	2.04041e-23	2.02805	0.945	0.583
GABRG3	9.05306e-16	1.57668e-11	2.00359	0.578	0.212
SLC24A4	1.95511e-12	3.40503e-08	1.99993	0.45	0.145
LONRF3	4.03681e-20	7.03052e-16	1.98823	0.798	0.377
RALA	3.73772e-16	6.50961e-12	1.95611	0.752	0.4
DISC1	4.92748e-13	8.5817e-09	1.93345	0.514	0.183
PHACTR1	4.45168e-14	7.75304e-10	1.93018	0.615	0.264
ST7	3.54751e-11	6.17834e-07	1.92125	0.394	0.125
SLC8A1	1.63953e-27	2.85541e-23	1.91742	0.917	0.42
P2RY8	8.01433e-30	1.39578e-25	1.90303	0.945	0.6
NAV1	5.89276e-17	1.02628e-12	1.87511	0.661	0.255
OSBPL8	5.75052e-28	1.00151e-23	1.85228	0.972	0.713
ZBTB46	1.22354e-15	2.13093e-11	1.83757	0.615	0.243
PHLPP1	1.62406e-16	2.82846e-12	1.83428	0.725	0.371
SPECC1	4.73285e-17	8.24273e-13	1.82504	0.725	0.348
INPP5F	1.99789e-11	3.47952e-07	1.79064	0.651	0.377
MAST2	2.7559e-11	4.79968e-07	1.78853	0.45	0.159
ARFGAP3	3.96587e-27	6.90696e-23	1.78304	0.936	0.641
RCOR1	3.30815e-23	5.76148e-19	1.77784	0.899	0.484
DENND1B	1.18921e-17	2.07113e-13	1.76176	0.734	0.336
TBC1D8	1.05267e-17	1.83334e-13	1.76076	0.853	0.49
RBPJ	2.1674e-19	3.77474e-15	1.74914	0.798	0.394
AFG1L	1.01549e-09	1.76858e-05	1.70034	0.404	0.139
ZNF609	1.95124e-15	3.39828e-11	1.69872	0.752	0.452
WWOX	6.36902e-12	1.10923e-07	1.69788	0.633	0.333
MICAL2	1.40758e-13	2.45145e-09	1.69673	0.624	0.301
FARP2	6.94772e-12	1.21001e-07	1.69066	0.596	0.275
CDC42SE2	7.06796e-19	1.23096e-14	1.686	0.917	0.664
FNIP2	3.59398e-12	6.25928e-08	1.6854	0.587	0.267
CAMKMT	8.60591e-14	1.4988e-09	1.66963	0.532	0.188
BABAM2	3.03619e-17	5.28784e-13	1.66599	0.743	0.406
TBC1D9	9.95324e-23	1.73346e-18	1.65859	0.899	0.519
CASS4	8.69714e-09	0.000151469	1.65509	0.404	0.151
HMOX2	5.03615e-12	8.77095e-08	1.65129	0.706	0.423
NLRP1	9.82728e-14	1.71152e-09	1.6491	0.734	0.42
CCDC6	1.31277e-16	2.28632e-12	1.63515	0.771	0.406
AOPEP	7.68972e-11	1.33924e-06	1.62678	0.55	0.241
PPP1CB	6.55806e-17	1.14215e-12	1.62454	0.872	0.612
ZHX2	1.90762e-12	3.32231e-08	1.61793	0.532	0.2
SLC9A9	6.23517e-15	1.08592e-10	1.614	0.78	0.455
TANGO6	4.89081e-12	8.51784e-08	1.59938	0.596	0.261
ACER3	3.33655e-09	5.81093e-05	1.5988	0.44	0.186
XYLT1	6.64476e-17	1.15725e-12	1.59758	0.862	0.586
GMDS	9.05797e-14	1.57754e-09	1.58413	0.651	0.287
SENP5	1.40973e-09	2.45518e-05	1.58051	0.587	0.325
RASSF3	8.05504e-10	1.40287e-05	1.57577	0.541	0.264
LRMDA	5.39329e-12	9.39296e-08	1.57429	0.541	0.212
CDK14	1.18429e-11	2.06257e-07	1.57251	0.578	0.258
MRTFA	6.30567e-11	1.0982e-06	1.56839	0.624	0.328
SLC39A11	9.47555e-13	1.65026e-08	1.56116	0.651	0.319
RBM47	1.07152e-20	1.86616e-16	1.55489	0.872	0.464
SLC9A7	2.31324e-11	4.02873e-07	1.55072	0.55	0.226
NUFIP1	9.8588e-10	1.71701e-05	1.5458	0.55	0.267
ZBED1	3.15474e-14	5.4943e-10	1.52362	0.725	0.394
ZZEF1	1.31619e-08	0.000229227	1.5231	0.486	0.223
AFF3	3.43745e-21	5.98667e-17	1.51057	0.917	0.49
FAF1	1.39406e-15	2.4279e-11	1.50311	0.78	0.414
CMIP	4.86928e-17	8.48034e-13	1.49934	0.761	0.391
DST	1.55181e-19	2.70264e-15	1.49505	0.862	0.455
SIPA1L3	3.40478e-15	5.92977e-11	1.49289	0.688	0.296
RIN3	2.71761e-11	4.733e-07	1.48468	0.67	0.374
HTR7	7.74686e-09	0.000134919	1.4823	0.413	0.159
PARM1	3.38845e-10	5.90132e-06	1.4821	0.606	0.313
DENND1A	7.45912e-16	1.29908e-11	1.4783	0.798	0.458
GNA13	2.43932e-18	4.24832e-14	1.46887	0.89	0.513
PLCB2	3.23688e-24	5.63735e-20	1.4643	0.954	0.649
ALCAM	2.59766e-17	4.52408e-13	1.46409	0.807	0.426
RFTN1	3.94517e-13	6.8709e-09	1.45533	0.734	0.374
MYO1E	1.32897e-09	2.31453e-05	1.44919	0.661	0.345
PID1	3.03637e-16	5.28814e-12	1.44077	0.697	0.287
TRIO	1.67125e-16	2.91064e-12	1.43754	0.743	0.342
RPS6KC1	1.24579e-09	2.16967e-05	1.42979	0.587	0.31
AOAH	6.83427e-14	1.19026e-09	1.41519	0.807	0.458
OXSR1	2.85608e-13	4.97415e-09	1.41295	0.798	0.525
PPP1R16B	4.82852e-08	0.000840935	1.41107	0.55	0.293
RAPGEF1	3.68007e-23	6.4092e-19	1.41009	0.963	0.672
ZNFX1	7.3808e-13	1.28544e-08	1.40064	0.798	0.484
UVRAG	1.90649e-20	3.32035e-16	1.40002	0.963	0.623
CDK6	4.28744e-10	7.467e-06	1.39024	0.55	0.249
DAPK1	4.90413e-14	8.54104e-10	1.37687	0.771	0.42
CSNK1G1	2.79852e-11	4.87389e-07	1.37414	0.633	0.322
CMAH	4.80145e-22	8.36221e-18	1.37301	0.752	0.284
GAS7	8.61464e-12	1.50033e-07	1.36814	0.761	0.441
SCARB1	2.34029e-09	4.07586e-05	1.36786	0.596	0.299
DOCK5	1.35456e-21	2.35911e-17	1.36485	0.872	0.432
ADAP1	3.5609e-09	6.20166e-05	1.34135	0.505	0.238
SNX9	5.62449e-17	9.79562e-13	1.33811	0.872	0.591
CCDC88A	8.21237e-17	1.43027e-12	1.32691	0.963	0.617
GATAD2A	7.3473e-09	0.000127961	1.31669	0.578	0.307
HTT	6.9393e-09	0.000120855	1.31607	0.56	0.296
LMNA	5.88888e-11	1.02561e-06	1.30916	0.789	0.513
PPM1L	1.04104e-11	1.81308e-07	1.30886	0.596	0.278
MAML3	1.06533e-14	1.85537e-10	1.30328	0.725	0.325
ATAD2B	1.03746e-14	1.80684e-10	1.30193	0.817	0.455
WDR47	1.30618e-08	0.000227484	1.29425	0.56	0.284
AGO2	6.89161e-11	1.20024e-06	1.29105	0.688	0.391
ZDHHC20	2.80278e-10	4.88133e-06	1.28932	0.624	0.325
ANKS1A	2.05386e-09	3.57701e-05	1.28871	0.44	0.165
MINK1	4.05257e-11	7.05795e-07	1.28751	0.716	0.394
EXT1	6.63309e-10	1.15522e-05	1.28425	0.532	0.235
INPP5D	2.21082e-11	3.85037e-07	1.28134	0.789	0.519
RPTOR	1.47969e-09	2.57702e-05	1.2759	0.587	0.287
STAG1	1.36636e-18	2.37965e-14	1.26643	0.917	0.528
NF1	8.06228e-10	1.40413e-05	1.26641	0.651	0.365
RELB	1.3031e-09	2.26948e-05	1.24859	0.679	0.391
GRK3	3.37903e-14	5.88492e-10	1.24475	0.78	0.49
MBD5	6.27587e-09	0.0001093	1.23244	0.541	0.267
LPP	5.17105e-13	9.00591e-09	1.22867	0.752	0.435
ERC1	2.98936e-10	5.20627e-06	1.22528	0.688	0.397
WDFY4	1.28882e-11	2.2446e-07	1.21945	0.798	0.487
ADGRG5	2.0738e-08	0.000361173	1.21265	0.578	0.313
HDAC9	4.01209e-11	6.98745e-07	1.2096	0.642	0.304
CUX1	5.18892e-13	9.03702e-09	1.20815	0.853	0.588
ATP10A	6.66536e-09	0.000116084	1.20527	0.615	0.339
GNAQ	8.74343e-12	1.52276e-07	1.2023	0.725	0.426
THADA	3.21432e-08	0.000559806	1.2011	0.578	0.304
ASAP1	1.65236e-12	2.87776e-08	1.19419	0.789	0.475
MAP3K5	3.15861e-10	5.50103e-06	1.1937	0.651	0.339
DLG1	7.56375e-10	1.3173e-05	1.18694	0.67	0.362
ZNF407	1.41956e-09	2.47231e-05	1.17685	0.495	0.194
BRAF	1.17272e-10	2.0424e-06	1.17574	0.661	0.357
PAN3	3.00485e-13	5.23325e-09	1.16539	0.826	0.51
ZDHHC14	6.54517e-09	0.000113991	1.14389	0.578	0.299
BAZ2B	5.92242e-08	0.00103145	1.13857	0.633	0.359
FBXL17	1.07088e-08	0.000186504	1.13669	0.606	0.33
TET2	9.25249e-10	1.61141e-05	1.13455	0.651	0.354
RAB11FIP1	1.00305e-12	1.74692e-08	1.13337	0.835	0.562
PIK3R5	6.11407e-11	1.06483e-06	1.1264	0.716	0.374
CDKAL1	1.31814e-09	2.29568e-05	1.12255	0.624	0.325
RHOH	2.35561e-07	0.00410253	1.11929	0.661	0.406
BAZ1A	2.53657e-13	4.4177e-09	1.11779	0.899	0.641
FAM193A	3.63849e-08	0.000633679	1.11663	0.624	0.371
TMEM87A	6.61564e-09	0.000115218	1.10976	0.697	0.443
ASCC3	3.78418e-11	6.59052e-07	1.09615	0.706	0.386

## Sheet: Cluster 1
Gene	p_val	p_val_adj	avg_log2FC	pct.1	pct.2
CSF3R	6.48731e-34	1.12983e-29	5.10875	0.58	0.055
FCAR	1.01402e-22	1.76601e-18	4.49938	0.478	0.068
SLC11A1	9.48135e-31	1.65127e-26	4.42234	0.652	0.109
VCAN	9.4574e-32	1.6471e-27	4.29375	0.667	0.104
FN1	8.39967e-25	1.46289e-20	4.16537	0.464	0.049
HK3	2.93569e-18	5.1128e-14	3.53286	0.464	0.083
PLCB1	1.21124e-24	2.1095e-20	3.4223	0.826	0.288
SLC2A6	1.09069e-19	1.89955e-15	3.24911	0.58	0.145
ADGRE2	3.35869e-14	5.84949e-10	3.05935	0.609	0.239
ACSL1	6.06448e-10	1.05619e-05	3.00307	0.42	0.138
DMXL2	1.84273e-13	3.2093e-09	2.96006	0.391	0.081
MEGF9	3.42471e-12	5.96448e-08	2.93511	0.536	0.2
ACAP3	1.97056e-10	3.43192e-06	2.86215	0.435	0.145
DPYD	7.30829e-17	1.27281e-12	2.84248	0.71	0.301
DOCK4	2.85025e-10	4.96399e-06	2.63434	0.478	0.179
IGF2R	7.29979e-09	0.000127133	2.61222	0.464	0.2
SLC43A2	1.30984e-11	2.28122e-07	2.57925	0.565	0.231
CD14	1.46936e-11	2.55904e-07	2.42365	0.391	0.094
FCHO2	1.40456e-08	0.000244619	2.25751	0.551	0.283
FOXO3	4.20953e-17	7.33131e-13	2.13046	0.783	0.353
LRP1	2.94265e-15	5.12492e-11	2.10601	0.652	0.231
HBEGF	1.50717e-11	2.62488e-07	2.09431	0.551	0.195
FNDC3B	9.61207e-13	1.67404e-08	1.9797	0.768	0.444
ATP13A3	2.9966e-09	5.21888e-05	1.92141	0.652	0.345
GSAP	7.06313e-09	0.000123011	1.86817	0.609	0.34
MYO1F	5.26145e-12	9.16334e-08	1.832	0.826	0.551
EVI5	4.23984e-07	0.0073841	1.81642	0.522	0.26
SERPINA1	9.92686e-07	0.0172886	1.61523	0.522	0.265
ZEB2	9.40766e-14	1.63844e-09	1.55679	0.928	0.67
MTSS1	5.25084e-11	9.14487e-07	1.46312	0.841	0.574
SOD2	1.04634e-06	0.0182231	1.37723	0.551	0.299
CD163	2.02593e-09	3.52837e-05	1.36968	0.536	0.208
DUSP6	6.80608e-08	0.00118535	1.35023	0.551	0.244
VSIR	2.25911e-07	0.00393447	1.11145	0.638	0.371
IDO1	1.22506e-07	0.00213357	1.02819	0.638	0.288

## Sheet: Cluster 3
Gene	p_val	p_val_adj	avg_log2FC	pct.1	pct.2
FCER1A	3.96759e-34	6.90995e-30	4.47026	0.564	0.038
PTGS2	3.53331e-22	6.15362e-18	3.15008	0.545	0.078
CAMP	1.57549e-30	2.74388e-26	2.89915	0.764	0.108
IL1RN	2.10743e-09	3.67031e-05	2.75905	0.364	0.085
DNASE1L3	6.55436e-17	1.14151e-12	2.7095	0.6	0.14
CYP2S1	4.11661e-18	7.16949e-14	2.69198	0.364	0.033
PPIL1	3.59617e-17	6.26309e-13	2.63065	0.418	0.053
CPVL	3.09803e-22	5.39553e-18	2.49481	0.909	0.414
PHLDA1	3.86823e-17	6.73691e-13	2.44665	0.418	0.053
PKIB	6.76327e-20	1.17789e-15	2.44401	0.691	0.143
CCL3	2.14655e-16	3.73843e-12	2.38685	0.8	0.256
LY86	3.47813e-22	6.05751e-18	2.34541	0.618	0.093
LYZ	4.04421e-22	7.0434e-18	2.30436	0.982	0.589
CD1C	1.06195e-18	1.84949e-14	2.28964	0.8	0.238
HACD4	2.30899e-11	4.02133e-07	2.23965	0.418	0.09
MS4A6A	1.83908e-21	3.20294e-17	2.23485	0.836	0.218
CCL4L1	1.46214e-13	2.54647e-09	2.20388	0.727	0.236
IL1R2	1.85517e-12	3.23096e-08	2.14162	0.509	0.125
SLAMF7	2.8171e-25	4.90626e-21	2.11493	0.855	0.173
TMEM107	1.09613e-14	1.90902e-10	2.08877	0.364	0.045
PMAIP1	3.61018e-12	6.28748e-08	2.07267	0.8	0.356
PPT1	3.6318e-17	6.32514e-13	2.05233	0.782	0.251
ID2	1.85699e-07	0.00323413	2.03697	0.709	0.398
RGS1	3.07555e-17	5.35637e-13	2.02674	0.964	0.431
CDK2AP1	4.99154e-20	8.69327e-16	1.98004	0.636	0.108
FARSB	5.10559e-12	8.89189e-08	1.96585	0.364	0.06
CLEC6A	3.08174e-11	5.36717e-07	1.94854	0.4	0.083
NMU	4.15547e-14	7.23716e-10	1.93401	0.545	0.118
VAMP8	5.21211e-21	9.07742e-17	1.92633	0.891	0.276
IL13RA1	2.5428e-19	4.42854e-15	1.92221	0.8	0.203
NCOA7	1.32993e-13	2.3162e-09	1.91549	0.764	0.291
IL1B	9.63937e-12	1.67879e-07	1.83271	0.909	0.471
MAMU-DOA	7.78292e-20	1.35547e-15	1.82946	0.782	0.183
DHRS9	1.77654e-21	3.09402e-17	1.81924	0.564	0.075
NET1	2.62381e-10	4.56962e-06	1.77944	0.473	0.123
RGS2	1.63764e-16	2.85212e-12	1.77435	0.909	0.456
PADI2	3.86495e-15	6.7312e-11	1.74748	0.582	0.125
IFI30	1.62633e-18	2.83241e-14	1.74218	0.982	0.501
NABP1	1.95175e-14	3.39916e-10	1.73676	0.582	0.13
RAB32	2.43003e-15	4.23214e-11	1.73346	0.455	0.07
DDT	1.02802e-10	1.79039e-06	1.72547	0.382	0.075
ZNF366	7.33149e-16	1.27685e-11	1.71854	0.691	0.16
PTGER4	2.78954e-15	4.85827e-11	1.70369	0.873	0.371
PLBD1	1.69749e-20	2.95635e-16	1.7014	0.909	0.293
TMEM63C	9.88403e-17	1.7214e-12	1.68266	0.836	0.246
TSPO	1.67487e-13	2.91696e-09	1.67602	0.6	0.145
CST7	1.3803e-13	2.40392e-09	1.67374	0.491	0.098
DAPP1	6.64193e-15	1.15676e-10	1.66954	0.691	0.185
BATF3	7.20927e-16	1.25557e-11	1.6586	0.636	0.135
GPR65	1.32759e-09	2.31213e-05	1.63644	0.709	0.306
DPYSL2	5.92822e-17	1.03246e-12	1.62778	0.8	0.211
MGAT2	6.71626e-12	1.1697e-07	1.60644	0.4	0.07
CIAO2B	2.69923e-12	4.70098e-08	1.60434	0.418	0.078
SERPINB9	5.31044e-14	9.24866e-10	1.59773	0.855	0.366
MAMU-DMB	4.05976e-22	7.07047e-18	1.5828	1	0.719
LMO4	6.12225e-11	1.06625e-06	1.58093	0.618	0.188
LAMTOR2	2.5075e-19	4.36706e-15	1.57167	0.818	0.19
NUDT8	7.1437e-10	1.24415e-05	1.57109	0.473	0.125
BHLHE40	4.76101e-16	8.29177e-12	1.56175	0.982	0.639
ZNF385A	2.42039e-16	4.21536e-12	1.54726	0.655	0.143
AGPAT1	3.31789e-10	5.77844e-06	1.54317	0.455	0.11
RGS10	3.02981e-10	5.27671e-06	1.54026	0.618	0.221
PDCD2	1.1314e-11	1.97045e-07	1.53445	0.4	0.073
BTF3	2.96855e-18	5.17002e-14	1.51637	0.982	0.446
RNASE6	2.11171e-15	3.67776e-11	1.50841	0.909	0.383
CAPS2	1.85583e-09	3.23212e-05	1.50033	0.473	0.128
VDAC1	1.65057e-13	2.87463e-09	1.49919	0.745	0.228
SELENOH	2.63931e-12	4.59661e-08	1.49642	0.491	0.105
CLEC2B	3.60491e-15	6.2783e-11	1.49398	0.927	0.358
ERAP2	9.18714e-10	1.60003e-05	1.48772	0.4	0.088
GNAL	7.70927e-16	1.34265e-11	1.48703	0.945	0.404
PFDN4	8.97466e-08	0.00156303	1.48623	0.382	0.103
CEBPZOS	5.631e-10	9.80696e-06	1.47384	0.473	0.12
RPL22L1	5.21663e-13	9.08528e-09	1.46416	0.873	0.363
MMADHC	1.58458e-10	2.7597e-06	1.4641	0.436	0.098
LGALS3	3.27449e-05	0.570285	1.46362	0.436	0.168
PAK1	5.13446e-17	8.94218e-13	1.45389	0.855	0.246
RRAGA	1.9456e-09	3.38846e-05	1.44761	0.527	0.153
KLF10	1.94675e-12	3.39045e-08	1.44015	0.8	0.301
CD86	5.63568e-14	9.8151e-10	1.43445	0.982	0.499
PPA1	3.22504e-12	5.61674e-08	1.43421	0.491	0.108
NIT2	2.64819e-08	0.000461208	1.43199	0.364	0.088
PEA15	1.15632e-10	2.01384e-06	1.42734	0.491	0.12
ALOX5AP	1.19088e-11	2.07404e-07	1.4126	0.509	0.123
AHCY	3.09378e-08	0.000538813	1.40922	0.418	0.113
TMEM167B	5.69314e-08	0.000991517	1.4051	0.382	0.1
PRKRA	1.31789e-08	0.000229524	1.40374	0.382	0.093
POLR2G	4.34506e-13	7.56735e-09	1.39851	0.582	0.14
HNRNPH2	1.60383e-17	2.79324e-13	1.39666	1	0.609
SRM	7.04728e-12	1.22735e-07	1.39569	0.509	0.115
AIFM1	5.38106e-11	9.37165e-07	1.3949	0.382	0.07
LSM5	4.26953e-08	0.000743581	1.39185	0.418	0.115
SEM1	2.49908e-14	4.35239e-10	1.38596	0.909	0.348
IKBIP	1.27156e-07	0.00221455	1.37644	0.4	0.113
PLA2G7	3.94663e-14	6.87345e-10	1.37348	0.545	0.118
PRCP	5.40482e-16	9.41303e-12	1.37311	0.945	0.411
SLC46A3	1.30271e-09	2.2688e-05	1.36686	0.491	0.138
MESD	3.24227e-11	5.64673e-07	1.3597	0.6	0.17
MAP7D3	9.94814e-11	1.73257e-06	1.35948	0.491	0.125
GPR183	1.30887e-10	2.27953e-06	1.35045	0.927	0.524
ETV3	8.31523e-09	0.000144818	1.33935	0.691	0.283
YBX3	2.64899e-11	4.61348e-07	1.33926	0.709	0.221
BICD2	1.212e-08	0.000211082	1.33804	0.491	0.145
TNFAIP3	1.06533e-08	0.000185538	1.33523	0.873	0.501
TOMM70	2.59505e-07	0.00451953	1.33118	0.436	0.138
GAR1	1.03757e-15	1.80704e-11	1.32732	0.527	0.093
GSN	6.66744e-14	1.1612e-09	1.32072	0.655	0.163
CLEC4A	9.4766e-13	1.65045e-08	1.31778	0.618	0.16
SNRPE	2.38369e-10	4.15143e-06	1.31548	0.636	0.206
CSRP1	3.31993e-14	5.78199e-10	1.31311	0.782	0.238
EEF1G	4.55818e-14	7.93852e-10	1.3127	0.945	0.404
DEGS1	7.73375e-11	1.34691e-06	1.31198	0.582	0.165
RPLP1	2.94878e-16	5.13559e-12	1.30893	1	0.637
RB1	6.47519e-14	1.12772e-09	1.30363	0.855	0.311
ARF6	3.53961e-13	6.16458e-09	1.30239	0.964	0.556
FLT3	5.74867e-13	1.00119e-08	1.30218	0.836	0.288
FAM220A	2.69205e-11	4.68848e-07	1.30144	0.436	0.088
C1QBP	8.62221e-10	1.50164e-05	1.3001	0.582	0.178
RPL32	4.14721e-17	7.22277e-13	1.29837	1	0.722
COMMD4	4.09386e-11	7.12987e-07	1.29591	0.564	0.145
PCBP1	3.67027e-13	6.39213e-09	1.29452	0.909	0.459
EEF1B2	5.8739e-15	1.023e-10	1.29431	1	0.674
QDPR	3.09303e-07	0.00538682	1.28627	0.364	0.1
COPZ1	6.01046e-11	1.04678e-06	1.2859	0.655	0.211
SLC25A43	9.74404e-14	1.69702e-09	1.282	0.927	0.444
RPL7	4.42201e-16	7.70137e-12	1.28115	1	0.644
SNRPD2	1.44537e-09	2.51726e-05	1.27531	0.673	0.243
NR4A3	2.97895e-07	0.00518815	1.27494	0.782	0.466
SERPINB1	3.15118e-13	5.48809e-09	1.27468	0.764	0.238
RNF7	2.48444e-11	4.32691e-07	1.27154	0.545	0.138
TFDP1	9.42635e-09	0.000164169	1.27146	0.4	0.098
GM2A	1.33116e-17	2.31835e-13	1.26253	0.691	0.15
TXNIP	7.35287e-11	1.28058e-06	1.2623	0.909	0.496
TOMM22	1.8017e-11	3.13784e-07	1.26207	0.6	0.163
BCL2A1	2.84942e-10	4.96255e-06	1.26074	0.855	0.396
ZNF22	1.25038e-09	2.17767e-05	1.2588	0.491	0.133
RNF2	6.97137e-10	1.21413e-05	1.25731	0.491	0.128
GBA	8.96551e-10	1.56143e-05	1.25597	0.527	0.143
COMMD6	1.37459e-12	2.39399e-08	1.25465	0.855	0.306
GLRX5	8.71174e-08	0.00151724	1.25432	0.364	0.09
FBL	7.47097e-12	1.30114e-07	1.24955	0.582	0.15
EIF3F	6.18044e-12	1.07639e-07	1.2479	0.891	0.361
IFNGR1	3.96609e-09	6.90734e-05	1.24748	0.855	0.424
SCARB1	2.64008e-13	4.59797e-09	1.24141	0.855	0.303
PSMD6	7.60679e-09	0.00013248	1.23649	0.491	0.143
ATP6AP2	5.34402e-12	9.30714e-08	1.23544	0.782	0.266
PSMC5	7.95373e-11	1.38522e-06	1.23321	0.655	0.195
UBE2A	7.71887e-12	1.34432e-07	1.23214	0.709	0.218
CDKN1A	1.56609e-08	0.00027275	1.22866	0.873	0.456
TMEM14B	8.35411e-13	1.45495e-08	1.2259	0.964	0.479
RWDD1	3.4639e-07	0.00603272	1.22581	0.545	0.206
RPL26	1.60045e-16	2.78735e-12	1.22448	1	0.617
MRPL34	2.24737e-09	3.91402e-05	1.22368	0.527	0.148
PTP4A2	2.804e-15	4.88345e-11	1.21934	1	0.667
GNG5	2.67235e-13	4.65416e-09	1.21247	0.964	0.421
SRI	4.68347e-12	8.15673e-08	1.20731	0.927	0.436
DCTN3	1.20846e-08	0.000210466	1.20027	0.582	0.193
ATIC	3.17031e-07	0.00552141	1.19512	0.382	0.108
MX2	1.91453e-09	3.33434e-05	1.19474	0.618	0.193
PSMA7	5.79988e-12	1.01011e-07	1.1943	0.8	0.258
ATP5F1C	3.38178e-11	5.88971e-07	1.1936	0.709	0.226
SLC31A2	8.01236e-07	0.0139543	1.1922	0.418	0.135
SPINT2	2.50476e-10	4.3623e-06	1.19001	0.545	0.15
OSTC	1.8162e-12	3.16309e-08	1.18999	0.782	0.238
PGLS	3.68013e-07	0.00640931	1.18121	0.382	0.11
CSTA	9.46825e-10	1.64899e-05	1.17706	0.491	0.13
E2F4	1.19049e-07	0.00207336	1.17667	0.491	0.16
COX5B	5.05457e-10	8.80303e-06	1.17354	0.655	0.203
UQCRQ	5.09716e-12	8.87721e-08	1.17093	0.745	0.228
DECR2	4.36576e-09	7.60341e-05	1.17076	0.545	0.165
DLD	1.95473e-11	3.40436e-07	1.16967	0.491	0.108
GPR35	1.04454e-07	0.00181918	1.16805	0.382	0.103
RBM8A	1.26287e-11	2.19941e-07	1.16754	0.8	0.268
COX5A	1.21959e-08	0.000212404	1.16529	0.673	0.258
MDH2	7.40274e-08	0.00128926	1.1652	0.491	0.155
SNX3	1.9431e-12	3.38411e-08	1.16415	0.945	0.431
FKBP3	5.1542e-08	0.000897655	1.16155	0.509	0.163
NDUFA5	9.33906e-07	0.0162649	1.16111	0.509	0.188
PILRA	8.99459e-13	1.5665e-08	1.15978	0.673	0.183
AIMP1	4.13351e-12	7.19893e-08	1.15977	0.673	0.19
RPL10A	6.65792e-15	1.15954e-10	1.15942	1	0.704
NDUFB2	3.69591e-12	6.4368e-08	1.15939	0.964	0.426
EGFL8	8.43872e-08	0.00146969	1.15697	0.364	0.09
TPI1	1.08195e-10	1.88432e-06	1.15369	0.873	0.411
PXDC1	8.70243e-06	0.151562	1.15346	0.4	0.143
PIGP	1.27294e-08	0.000221696	1.15241	0.364	0.083
GARS1	9.06563e-12	1.57887e-07	1.15139	0.527	0.123
VMO1	6.38859e-12	1.11264e-07	1.14979	0.873	0.356
RANBP1	2.72876e-12	4.7524e-08	1.14969	0.618	0.158
ATF3	1.69628e-09	2.95424e-05	1.14908	0.782	0.343
ZNF483	1.1229e-10	1.95565e-06	1.14734	0.945	0.424
MRPL42	5.97367e-08	0.00104037	1.14667	0.4	0.108
RPL4	2.84922e-15	4.96221e-11	1.14342	1	0.722
DDIT4	3.9852e-09	6.94062e-05	1.13979	0.727	0.288
TOR3A	2.47733e-08	0.000431452	1.13861	0.436	0.12
RPL18	1.18887e-13	2.07053e-09	1.13801	0.982	0.541
ACTN1	2.67376e-12	4.65662e-08	1.13507	0.873	0.326
BAX	4.286e-09	7.4645e-05	1.13277	0.545	0.163
RPL37	1.69273e-14	2.94806e-10	1.12968	1	0.722
TRAPPC3	3.20656e-07	0.00558455	1.12827	0.436	0.138
GLIPR1L2	1.01898e-11	1.77465e-07	1.12649	0.818	0.288
NAAA	2.45104e-10	4.26873e-06	1.12591	0.727	0.281
MRPL11	2.98466e-08	0.000519809	1.12463	0.418	0.11
ATP6V1FNB	3.05293e-10	5.31699e-06	1.12379	0.818	0.313
NDUFAF4	2.61701e-06	0.0455778	1.12367	0.364	0.108
UFM1	7.42497e-06	0.129313	1.12307	0.382	0.125
CXCL16	3.40156e-11	5.92415e-07	1.12079	0.818	0.318
STARD7	5.03405e-10	8.76731e-06	1.12051	0.618	0.188
ANAPC11	6.99523e-07	0.0121829	1.12036	0.4	0.123
NME2	9.488e-12	1.65243e-07	1.11977	0.964	0.524
MEA1	8.47828e-11	1.47658e-06	1.11876	0.636	0.19
PYCARD	7.01365e-14	1.2215e-09	1.11798	0.727	0.19
EIF3M	1.0625e-11	1.85045e-07	1.11678	0.855	0.313
ARHGDIB	1.52082e-12	2.64865e-08	1.11588	1	0.682
LSM2	7.68569e-09	0.000133854	1.11347	0.4	0.095
PSMB4	7.37812e-10	1.28497e-05	1.11146	0.727	0.261
APEX1	1.19986e-13	2.08967e-09	1.11135	0.782	0.223
ADRB1	2.54107e-08	0.000442553	1.11065	0.545	0.178
SLIRP	1.38541e-09	2.41284e-05	1.10947	0.836	0.366
LDHB	6.63546e-10	1.15563e-05	1.10539	0.509	0.128
RPS12	2.49537e-15	4.34594e-11	1.09779	1	0.712
KRTCAP2	3.21272e-11	5.59527e-07	1.09706	0.945	0.421
CYCS	2.59141e-09	4.5132e-05	1.09684	0.618	0.198
IMPDH2	3.14473e-08	0.000547685	1.0941	0.455	0.128
TES	1.00699e-09	1.75377e-05	1.09091	0.545	0.16
ZPR1	5.21481e-08	0.000908212	1.09	0.436	0.12
TMEM9B	2.87277e-09	5.00322e-05	1.08912	0.582	0.178
MMP25	3.29956e-07	0.00574651	1.08874	0.455	0.145
PSME2	2.95521e-10	5.14679e-06	1.08658	0.855	0.363
CD59	1.11999e-11	1.95057e-07	1.08563	0.527	0.125
LAP3	5.28839e-12	9.21027e-08	1.08506	0.891	0.353
RTRAF	1.37534e-08	0.00023953	1.08239	0.636	0.241
CARS1	2.53452e-06	0.0441412	1.08233	0.418	0.135
SLC43A3	2.89559e-06	0.0504295	1.08054	0.436	0.155
ARHGAP5	8.20818e-11	1.42954e-06	1.07702	0.673	0.213
RPL7A	1.94993e-12	3.39599e-08	1.07607	0.982	0.466
RPL15	2.10892e-11	3.6729e-07	1.07554	0.982	0.514
RPL24	1.48308e-13	2.58292e-09	1.07426	1	0.607
EFHD2	1.19697e-12	2.08464e-08	1.07344	0.873	0.318
RPL3	5.63601e-14	9.81568e-10	1.07034	1	0.749
TM6SF1	2.53814e-10	4.42043e-06	1.07019	0.709	0.233
PSMA2	1.10828e-08	0.000193017	1.06809	0.636	0.213
SIGLEC5	7.88825e-08	0.00137382	1.06631	0.564	0.201
CCDC7	5.54711e-08	0.000966085	1.06461	0.545	0.188
PSMB1	2.15397e-13	3.75135e-09	1.06214	0.927	0.323
SNRPB2	6.22604e-09	0.000108433	1.05869	0.6	0.193
COX6C	1.9075e-12	3.3221e-08	1.05812	0.945	0.496
RAB11A	9.85501e-10	1.71635e-05	1.05668	0.709	0.253
STMP1	1.02277e-10	1.78126e-06	1.05608	0.455	0.1
NFKBIA	2.27186e-05	0.395668	1.05601	0.982	0.729
ARF5	3.72793e-08	0.000649257	1.05502	0.727	0.301
MRPL45	5.88638e-10	1.02517e-05	1.05128	0.418	0.09
APOBEC3D	4.46648e-07	0.00777882	1.05126	0.491	0.165
LDHA	3.35464e-08	0.000584243	1.05014	0.782	0.343
CDC42SE1	7.24238e-10	1.26133e-05	1.05	0.855	0.358
FGL2	8.63867e-12	1.50451e-07	1.04833	0.927	0.449
S100A10	4.10998e-07	0.00715794	1.04706	0.855	0.514
AMMECR1L	1.59406e-08	0.000277621	1.04261	0.527	0.16
ESD	7.99058e-08	0.00139164	1.04261	0.473	0.143
SLC31A1	1.80978e-06	0.0315191	1.04218	0.364	0.108
ERAL1	3.0005e-11	5.22568e-07	1.04167	0.4	0.075
NDUFC2	2.93319e-07	0.00510845	1.0414	0.527	0.18
PGAM5	6.41325e-11	1.11693e-06	1.03841	0.509	0.12
PIM3	1.28048e-06	0.0223008	1.03746	0.527	0.193
VAMP7	1.50558e-08	0.000262212	1.03679	0.455	0.123
NT5M	1.87516e-09	3.26578e-05	1.03617	0.364	0.075
CAP1	1.0083e-10	1.75606e-06	1.03522	0.909	0.444
NAGA	2.01224e-08	0.000350452	1.03059	0.455	0.125
TMEM50B	9.18168e-10	1.59908e-05	1.03035	0.582	0.168
SSR2	2.79624e-09	4.86993e-05	1.03	0.891	0.386
SGK1	2.62614e-08	0.000457369	1.02675	0.745	0.356
RPS2	7.05246e-11	1.22826e-06	1.02599	0.964	0.469
RPL12	3.20918e-12	5.58911e-08	1.02402	1	0.677
NDUFA4	9.29659e-11	1.61909e-06	1.02082	0.909	0.348
MAFF	2.054e-08	0.000357725	1.01839	0.691	0.258
PSENEN	7.65963e-12	1.334e-07	1.01672	0.818	0.293
HHEX	5.4708e-08	0.000952794	1.01441	0.545	0.185
HINT1	4.6772e-12	8.14581e-08	1.0141	0.964	0.531
PSMC4	3.54308e-07	0.00617063	1.01372	0.527	0.188
HSPA8	1.06932e-10	1.86234e-06	1.01351	0.982	0.647
PPP1CA	1.39822e-08	0.000243513	1.0132	0.727	0.281
EEF1A1	3.67573e-11	6.40165e-07	1.01169	0.982	0.559
GPX1	1.16181e-11	2.02342e-07	1.01133	0.691	0.203
COX8A	2.21027e-08	0.00038494	1.00973	0.782	0.318
YIF1B	1.08274e-08	0.000188569	1.00837	0.527	0.158
EMC6	6.14212e-07	0.0106971	1.00436	0.455	0.143
MRPS14	9.36894e-09	0.000163169	1.00083	0.418	0.105

## Sheet: Cluster 4
Gene	p_val	p_val_adj	avg_log2FC	pct.1	pct.2
SCT	2.38478e-41	4.15334e-37	8.80266	0.429	0
PTCRA	2.20036e-39	3.83215e-35	8.65345	0.429	0.002
RAB15	2.40873e-45	4.19504e-41	8.13777	0.49	0.002
GZMB	1.8133e-52	3.15805e-48	7.64243	0.837	0.062
EPHB1	4.59135e-55	7.99629e-51	7.01528	0.735	0.027
LILRA3	1.23889e-44	2.15765e-40	5.92006	0.959	0.178
PACSIN1	4.64721e-38	8.09357e-34	5.52699	0.49	0.012
RGS7	5.63786e-22	9.8189e-18	5.43811	0.531	0.074
MSRB3	1.51907e-35	2.64561e-31	5.39093	0.571	0.035
TLR7	2.79846e-24	4.87379e-20	5.19522	0.388	0.022
PMEPA1	1.78604e-27	3.11057e-23	5.15975	0.388	0.015
PROS1	2.12922e-29	3.70826e-25	5.04456	0.531	0.044
PTPRS	8.99617e-37	1.56677e-32	5.01987	0.653	0.052
PPP1R14A	2.45573e-30	4.2769e-26	5.00635	0.408	0.012
COBLL1	4.65122e-22	8.10056e-18	4.89135	0.469	0.049
ZNF385C	4.08554e-27	7.11538e-23	4.79452	0.388	0.015
JCHAIN	1.79867e-20	3.13257e-16	4.76681	0.714	0.207
DERL3	3.71621e-29	6.47216e-25	4.70268	0.51	0.037
GPR171	1.19278e-29	2.07735e-25	4.68004	0.429	0.017
HS3ST1	6.63213e-31	1.15505e-26	4.67132	0.429	0.015
SUSD1	5.31664e-30	9.25946e-26	4.55703	0.755	0.141
NGFR	2.61332e-45	4.55135e-41	4.53332	0.918	0.121
TCF4	1.31454e-31	2.2894e-27	4.48317	0.959	0.296
NIBAN3	4.39484e-27	7.65406e-23	4.44503	0.449	0.027
NRP2	1.48476e-13	2.58585e-09	4.39726	0.367	0.059
CCDC50	2.11128e-32	3.677e-28	4.26449	1	0.353
IRF7	4.13637e-40	7.2039e-36	4.17316	0.816	0.096
PLAC8	5.27508e-32	9.18708e-28	4.12334	0.98	0.363
LAIR1	1.79512e-30	3.12638e-26	3.98397	0.898	0.262
IRF8	6.06456e-31	1.0562e-26	3.90551	1	0.514
GAS6	2.40666e-34	4.19144e-30	3.87858	0.673	0.064
MGAT4A	7.43035e-20	1.29407e-15	3.8678	0.592	0.121
SELL	1.52037e-28	2.64788e-24	3.83669	0.918	0.296
EGLN3	1.62166e-17	2.82428e-13	3.82516	0.49	0.084
TIGIT	4.15403e-22	7.23465e-18	3.76951	0.429	0.037
BLNK	1.46974e-32	2.5597e-28	3.75544	0.898	0.2
PFKFB2	1.5002e-19	2.61276e-15	3.75509	0.367	0.03
PPM1J	2.21267e-38	3.85359e-34	3.75019	0.898	0.151
ATP13A2	2.43843e-27	4.24676e-23	3.71588	0.776	0.158
SULF2	1.12312e-31	1.95603e-27	3.66562	0.939	0.264
IL18R1	3.51174e-20	6.11605e-16	3.63496	0.388	0.032
H1-2	1.1721e-19	2.04134e-15	3.56693	0.653	0.151
SCN9A	5.08873e-20	8.86253e-16	3.56104	0.531	0.079
ITM2C	1.29752e-25	2.25976e-21	3.55643	0.714	0.128
MAD2L2	3.46354e-21	6.0321e-17	3.49368	0.612	0.111
FCRLA	4.87763e-15	8.49488e-11	3.47387	0.551	0.138
H2BC18	4.21885e-15	7.34755e-11	3.45182	0.408	0.062
HIST1H2BK	5.78186e-16	1.00697e-11	3.44982	0.633	0.18
TEX2	9.30147e-24	1.61994e-19	3.39193	0.735	0.151
TNNI2	4.35504e-19	7.58474e-15	3.37354	0.469	0.062
MYO6	5.80793e-16	1.01151e-11	3.36597	0.49	0.086
UGCG	1.18182e-22	2.05826e-18	3.33341	0.755	0.2
KLRF2	2.30169e-14	4.00863e-10	3.3306	0.429	0.077
FMNL2	5.7481e-12	1.00109e-07	3.24281	0.673	0.22
SETBP1	1.8785e-18	3.27159e-14	3.24172	0.694	0.188
CYB5A	2.47127e-17	4.30396e-13	3.22534	0.653	0.183
PHB	1.62178e-20	2.82449e-16	3.21981	0.714	0.188
HIST1H2AC	4.44183e-22	7.73589e-18	3.20582	0.837	0.247
MTMR9	1.02796e-14	1.7903e-10	3.20293	0.49	0.101
OPN3	3.51009e-15	6.11318e-11	3.20234	0.429	0.067
SEL1L3	1.14219e-16	1.98924e-12	3.16827	0.776	0.274
PRXL2A	8.94932e-18	1.55861e-13	3.14089	0.571	0.116
NGLY1	2.60284e-25	4.5331e-21	3.09948	0.857	0.249
THBD	1.37199e-20	2.38946e-16	2.97498	0.51	0.067
LY6D	5.71044e-22	9.94531e-18	2.95058	0.408	0.03
ZDHHC17	1.41486e-11	2.46412e-07	2.94049	0.49	0.131
SOX4	7.34074e-18	1.27846e-13	2.93208	0.571	0.111
SNX18	7.37457e-14	1.28436e-09	2.91948	0.571	0.153
PECR	5.61313e-10	9.77582e-06	2.89165	0.51	0.165
CYB561A3	1.17721e-16	2.05023e-12	2.87196	0.714	0.227
HSH2D	4.87677e-10	8.49339e-06	2.86406	0.531	0.19
PLIN3	1.18567e-20	2.06497e-16	2.83552	0.694	0.148
NUCB2	8.72039e-18	1.51874e-13	2.7951	0.673	0.18
ENO2	5.4572e-19	9.50427e-15	2.7939	0.633	0.123
GPX1	7.48335e-17	1.3033e-12	2.79383	0.714	0.207
FMNL3	1.70013e-10	2.96095e-06	2.78863	0.367	0.074
PANX1	9.81576e-17	1.70951e-12	2.78344	0.592	0.126
PLP2	6.37057e-22	1.1095e-17	2.7814	0.878	0.346
CXCR4	1.23706e-16	2.15447e-12	2.76086	0.796	0.296
SLC7A5	1.97621e-09	3.44177e-05	2.72053	0.592	0.217
ST6GALNAC4	2.74402e-14	4.77898e-10	2.70624	0.531	0.121
RPS6KA4	1.3018e-19	2.26721e-15	2.65131	0.612	0.109
SLC38A5	9.33726e-14	1.62618e-09	2.63246	0.388	0.059
TGFBR3	4.80517e-13	8.36869e-09	2.62955	0.51	0.114
CD38	1.91809e-19	3.34054e-15	2.61722	0.755	0.23
CXXC5	7.28041e-14	1.26796e-09	2.61678	0.551	0.133
SGTA	4.21269e-12	7.33681e-08	2.61124	0.571	0.18
CCDC186	2.82285e-12	4.91627e-08	2.60537	0.653	0.242
IGSF8	1.84445e-12	3.2123e-08	2.58792	0.408	0.074
MAP2K6	1.55309e-14	2.70486e-10	2.57929	0.633	0.16
CDKN2D	4.65711e-10	8.11082e-06	2.53906	0.429	0.111
TMEM268	7.26267e-18	1.26487e-13	2.52952	0.694	0.178
BTBD3	4.06608e-14	7.08148e-10	2.51183	0.449	0.081
CLNK	4.14665e-19	7.22181e-15	2.48375	0.796	0.235
WDR41	1.6507e-10	2.87486e-06	2.4741	0.449	0.114
IGFBP7	6.97525e-15	1.21481e-10	2.46711	0.653	0.188
RNF122	4.45559e-10	7.75986e-06	2.46461	0.449	0.126
HIP1	8.34905e-08	0.00145407	2.45217	0.816	0.541
GAB1	7.20566e-12	1.25494e-07	2.42128	0.531	0.138
PCDHGB5	4.51484e-08	0.000786305	2.39658	0.367	0.096
NCF1	9.59662e-08	0.00167135	2.3939	0.49	0.175
VDAC3	4.28499e-15	7.46275e-11	2.36977	0.633	0.168
TTC39C	1.44219e-09	2.51172e-05	2.36751	0.694	0.338
LENG1	3.07464e-12	5.3548e-08	2.36246	0.449	0.096
H4C15	9.84731e-12	1.71501e-07	2.35839	0.653	0.249
CYP27A1	1.3309e-09	2.3179e-05	2.3508	0.367	0.079
CSF2RB	1.59793e-12	2.78295e-08	2.33938	0.735	0.309
DIPK2A	6.13221e-10	1.06798e-05	2.33629	0.531	0.173
BCL11A	4.56442e-20	7.9494e-16	2.33046	0.898	0.385
TRAF4	1.55714e-15	2.71192e-11	2.31984	0.673	0.183
SDHB	1.63871e-15	2.85398e-11	2.31649	0.796	0.294
SLAMF7	1.57591e-15	2.7446e-11	2.31401	0.673	0.205
SIGLEC6	1.76563e-15	3.07502e-11	2.30106	0.653	0.175
SEC61B	7.04656e-16	1.22723e-11	2.28146	0.816	0.309
SOCS3	2.28661e-11	3.98236e-07	2.28002	0.653	0.262
SFMBT2	2.82566e-06	0.0492116	2.27307	0.469	0.202
CEP20	1.1974e-09	2.08539e-05	2.25574	0.367	0.079
SPCS1	4.50009e-11	7.83736e-07	2.25344	0.612	0.227
BLK	1.4498e-06	0.0252497	2.25268	0.388	0.128
MAPKAPK2	5.95774e-09	0.00010376	2.23389	0.714	0.365
SLC1A4	3.53957e-08	0.000616452	2.21792	0.408	0.119
GTF3A	7.11246e-11	1.23871e-06	2.21237	0.571	0.19
MILR1	2.1428e-12	3.7319e-08	2.19396	0.571	0.16
CUX2	1.41281e-09	2.46056e-05	2.17868	0.571	0.2
RUBCNL	1.24711e-13	2.17196e-09	2.17283	0.735	0.269
SLC41A2	5.51263e-10	9.6008e-06	2.16901	0.49	0.138
EEF2K	3.60708e-10	6.28209e-06	2.14771	0.551	0.175
CD164	1.12115e-10	1.95259e-06	2.14484	0.837	0.541
CXHXorf21	9.49345e-09	0.000165338	2.12945	0.49	0.165
HERPUD1	4.51707e-15	7.86693e-11	2.11718	0.939	0.538
ERCC6L2	1.0308e-06	0.0179525	2.10427	0.49	0.205
RDH11	1.51776e-08	0.000264333	2.06243	0.388	0.104
APEX1	5.34369e-11	9.30657e-07	2.0561	0.653	0.247
IDH3A	3.04214e-07	0.00529819	2.04801	0.367	0.106
CETN2	3.33757e-07	0.00581271	2.03918	0.367	0.106
GTPBP8	1.72719e-11	3.00807e-07	2.02753	0.408	0.081
SEC11C	1.11163e-07	0.00193601	2.01768	0.49	0.185
S100A6	1.76106e-16	3.06707e-12	1.99756	0.898	0.37
ECHDC1	1.2582e-12	2.19128e-08	1.99597	0.714	0.269
HYOU1	1.71284e-06	0.0298308	1.99108	0.408	0.151
SEC61G	5.11444e-11	8.9073e-07	1.97781	0.673	0.281
ATP6V1G1	1.71496e-14	2.98678e-10	1.96178	0.878	0.447
MTIF3	2.55752e-06	0.0445418	1.95771	0.408	0.156
MGST2	7.65823e-09	0.000133376	1.95596	0.49	0.165
CARHSP1	5.74868e-12	1.00119e-07	1.93743	0.49	0.114
RETREG3	5.03067e-08	0.000876142	1.93229	0.388	0.106
NAXE	1.70604e-10	2.97123e-06	1.93039	0.49	0.133
CBFA2T3	2.95569e-11	5.14763e-07	1.92969	0.755	0.301
PLAUR	2.09635e-09	3.651e-05	1.92609	0.51	0.163
SPCS3	2.9719e-12	5.17586e-08	1.90871	0.776	0.323
VAMP8	2.54832e-12	4.43816e-08	1.90755	0.755	0.301
SDHA	3.72783e-10	6.49239e-06	1.90343	0.694	0.306
MGAT1	7.8173e-12	1.36146e-07	1.89956	0.673	0.232
KCNE3	7.64167e-08	0.00133087	1.8912	0.449	0.148
RB1	4.90492e-06	0.0854242	1.88957	0.633	0.346
PDRG1	4.54473e-08	0.00079151	1.877	0.51	0.19
L3MBTL3	3.71338e-08	0.000646722	1.87078	0.551	0.215
SEMA7A	1.13287e-08	0.000197301	1.87075	0.51	0.178
SIGLEC1	2.97728e-11	5.18523e-07	1.86554	0.531	0.143
ATP2A3	3.28585e-09	5.72264e-05	1.85995	0.612	0.227
MANF	1.13327e-09	1.9737e-05	1.84791	0.551	0.188
AHDC1	1.33574e-07	0.00232632	1.82415	0.388	0.111
UNC119	4.97764e-10	8.66905e-06	1.82054	0.531	0.163
COMT	5.4052e-11	9.41369e-07	1.81861	0.735	0.316
CNTROB	7.17731e-07	0.0125	1.81223	0.367	0.111
TAGLN2	6.34954e-15	1.10584e-10	1.79531	0.939	0.652
CKS2	2.72258e-07	0.00474164	1.79447	0.592	0.281
JTB	2.61153e-10	4.54825e-06	1.79422	0.735	0.353
ERP29	2.12787e-09	3.70589e-05	1.794	0.673	0.309
TSPAN31	1.10407e-06	0.0192285	1.79294	0.449	0.18
ARHGAP27	2.99804e-11	5.2214e-07	1.78297	0.653	0.235
KCTD5	5.35e-10	9.31756e-06	1.77789	0.388	0.084
GTF2E2	2.5296e-07	0.00440554	1.77617	0.531	0.225
CYB5R3	5.15248e-07	0.00897356	1.77617	0.531	0.215
FOXRED1	4.92834e-08	0.000858319	1.77494	0.49	0.173
PNRC2	3.25017e-07	0.00566049	1.76277	0.653	0.331
IRF2BP2	7.54482e-13	1.31401e-08	1.76031	0.878	0.489
RNASEH2B	1.93185e-09	3.36452e-05	1.75947	0.694	0.323
DDIT4	2.16591e-11	3.77216e-07	1.74814	0.735	0.294
HCST	2.78567e-10	4.85152e-06	1.7443	0.735	0.333
IFNAR1	6.81499e-10	1.1869e-05	1.73631	0.673	0.272
U4	1.03633e-08	0.000180488	1.71647	0.531	0.178
IGKC	9.90505e-15	1.72506e-10	1.71638	0.816	0.319
COX6C	8.45535e-12	1.47258e-07	1.71207	0.837	0.516
TPM4	6.78669e-14	1.18197e-09	1.71117	0.878	0.494
SELPLG	4.13503e-12	7.20157e-08	1.71076	0.755	0.286
OSTC	7.2396e-08	0.00126085	1.7095	0.592	0.269
ERN1	1.41325e-05	0.246131	1.70827	0.469	0.195
U5	6.16548e-07	0.0107378	1.70619	0.49	0.195
SORL1	6.58156e-06	0.114624	1.70509	0.49	0.212
MIF	1.51546e-08	0.000263932	1.70381	0.531	0.185
APOBEC3D	7.04454e-08	0.00122688	1.69406	0.49	0.17
SLC15A4	4.01377e-07	0.00699038	1.66734	0.408	0.128
SLC20A1	4.16216e-11	7.24882e-07	1.66168	0.857	0.444
TMX3	1.06541e-07	0.00185552	1.65147	0.49	0.168
MPEG1	6.20176e-08	0.0010801	1.65091	0.755	0.442
AZIN1	2.1382e-10	3.72389e-06	1.64658	0.796	0.417
USP33	1.84506e-05	0.321336	1.63696	0.449	0.195
ADNP	0.000122583	1	1.63257	0.51	0.254
RNF126	1.61821e-05	0.281828	1.62816	0.469	0.205
OFD1	5.42018e-10	9.43979e-06	1.61997	0.755	0.348
SLC7A6	2.16258e-06	0.0376635	1.61893	0.469	0.198
EIF2B3	6.19261e-07	0.010785	1.61447	0.531	0.212
ZEB1	1.31735e-05	0.22943	1.61301	0.571	0.291
RPN2	2.16624e-07	0.00377273	1.61116	0.673	0.328
CR1	6.5465e-10	1.14014e-05	1.60973	0.592	0.195
LPGAT1	4.75964e-08	0.00082894	1.60667	0.694	0.338
CRIP1	3.61322e-13	6.29278e-09	1.60598	0.939	0.474
ATP2B4	2.24157e-07	0.00390392	1.59552	0.571	0.247
CABYR	2.79633e-06	0.0487009	1.59014	0.408	0.146
TMEM109	2.79582e-06	0.048692	1.58769	0.388	0.126
SLC44A2	3.23519e-11	5.63441e-07	1.58576	0.776	0.319
CD4	1.91027e-17	3.32692e-13	1.58521	0.959	0.42
ROGDI	1.50283e-06	0.0261733	1.5763	0.49	0.207
TP53I13	3.9305e-05	0.684536	1.57222	0.49	0.24
RAB8A	1.31612e-07	0.00229215	1.5563	0.612	0.274
PDIA6	9.08607e-06	0.158243	1.54905	0.51	0.232
RUNX2	2.53811e-09	4.42037e-05	1.53782	0.776	0.346
RBM17	2.9855e-06	0.0519955	1.53539	0.612	0.316
CDK2AP2	4.47039e-06	0.0778563	1.53354	0.653	0.363
RRBP1	2.59552e-07	0.00452036	1.53223	0.776	0.496
MFSD11	7.93247e-07	0.0138152	1.51167	0.367	0.104
STAT2	8.32011e-07	0.0144903	1.50947	0.653	0.326
SLC35E2	1.10295e-09	1.9209e-05	1.50866	0.653	0.259
TNFSF13	2.02182e-06	0.035212	1.50261	0.49	0.202
NAGK	1.00448e-10	1.74941e-06	1.5007	0.857	0.464
CYFIP2	2.9401e-09	5.12048e-05	1.50016	0.714	0.301
UBE2J1	1.47963e-08	0.000257692	1.49902	0.796	0.449
SRSF7	2.89853e-13	5.04808e-09	1.49565	0.959	0.647
KIF20B	1.75287e-08	0.000305281	1.48106	0.408	0.111
CDC42SE1	1.47996e-11	2.57751e-07	1.47884	0.816	0.37
ARHGAP24	1.44507e-06	0.0251674	1.46501	0.776	0.499
ROBO2	1.77175e-08	0.000308568	1.46236	0.796	0.43
TGFBR2	3.02012e-07	0.00525985	1.4623	0.776	0.452
STK24	1.4376e-07	0.00250372	1.46062	0.878	0.558
SECISBP2	8.53971e-06	0.148728	1.46	0.551	0.291
HDGF	6.11613e-07	0.0106518	1.45739	0.653	0.316
PSMA3	1.30058e-09	2.26508e-05	1.45189	0.633	0.225
TRAM1	2.19851e-10	3.82893e-06	1.45054	0.837	0.447
RNF5	9.67897e-08	0.00168569	1.44807	0.612	0.269
SUB1	5.4579e-09	9.50548e-05	1.44656	0.837	0.573
CRYL1	2.25565e-07	0.00392845	1.44283	0.49	0.175
DDOST	1.88607e-05	0.328478	1.44069	0.571	0.291
HHEX	1.3375e-05	0.23294	1.43842	0.469	0.2
HDAC9	5.02471e-05	0.875103	1.43586	0.633	0.356
TFRC	8.21924e-06	0.143146	1.42147	0.531	0.247
DNAJC7	5.66923e-05	0.987353	1.40883	0.531	0.254
RASSF2	4.7582e-09	8.28688e-05	1.40163	0.653	0.277
LITAF	2.29734e-11	4.00105e-07	1.39379	0.918	0.528
PLD4	5.74147e-07	0.00999935	1.39376	0.408	0.121
ADA2	1.43611e-07	0.00250113	1.39146	0.694	0.373
ETV3	7.45003e-06	0.12975	1.38974	0.592	0.301
ADAM19	5.30297e-09	9.23566e-05	1.3879	0.878	0.496
RBIS	1.84791e-05	0.321831	1.38321	0.531	0.274
PTEN	0.000122214	1	1.38242	0.816	0.531
DIABLO	9.95013e-05	1	1.37606	0.469	0.217
ARHGEF3	7.13958e-06	0.124343	1.37231	0.449	0.18
CNPY3	3.16134e-05	0.55058	1.36973	0.612	0.353
PSMD14	1.81715e-07	0.00316475	1.36749	0.571	0.232
AP1S2	2.41743e-06	0.0421019	1.35973	0.551	0.242
MEF2C	2.99617e-09	5.21812e-05	1.35697	0.918	0.56
ESYT1	1.80842e-05	0.314955	1.3565	0.571	0.284
TBC1D8	1.4995e-09	2.61153e-05	1.35235	0.918	0.536
GPR183	7.41383e-12	1.29119e-07	1.34856	0.959	0.526
GHITM	4.36137e-08	0.000759576	1.34669	0.694	0.314
PAIP1	1.75061e-05	0.304885	1.34455	0.469	0.202
PPP1R10	9.54346e-05	1	1.33779	0.51	0.254
SENP6	1.20309e-06	0.0209531	1.33626	0.796	0.531
DGKZ	8.0051e-05	1	1.32177	0.531	0.269
SDF4	2.36131e-06	0.0411245	1.30726	0.51	0.205
ADGRG5	2.65808e-07	0.00462931	1.30473	0.694	0.338
NEK6	1.56884e-06	0.027323	1.3028	0.367	0.109
MYL12A	2.0133e-09	3.50636e-05	1.3026	0.857	0.523
RHOF	9.06047e-06	0.157797	1.27762	0.571	0.274
RUFY3	1.18645e-06	0.0206633	1.27068	0.735	0.38
PSMB8	1.62175e-08	0.000282443	1.26579	0.857	0.558
TIA1	8.32418e-06	0.144974	1.25708	0.551	0.259
DDX17	2.00433e-09	3.49075e-05	1.25263	0.898	0.595
IQGAP2	3.95847e-06	0.0689407	1.25156	0.714	0.42
NME2	1.20448e-08	0.000209772	1.25135	0.857	0.543
RTRAF	1.42947e-05	0.248956	1.24859	0.551	0.257
COMMD6	2.75924e-05	0.48055	1.24752	0.612	0.343
CYTH4	4.0389e-08	0.000703415	1.2452	0.735	0.348
KRTCAP2	3.90975e-06	0.0680922	1.23414	0.714	0.457
RPN1	4.65254e-05	0.810286	1.22539	0.612	0.328
NSA2	1.61754e-07	0.00281711	1.22457	0.796	0.519
RREB1	4.92621e-05	0.85795	1.22319	0.49	0.222
TMCO1	2.08053e-07	0.00362345	1.2197	0.653	0.291
SLC35B1	1.88522e-05	0.328329	1.21703	0.531	0.242
ZNF706	3.73524e-06	0.065053	1.20367	0.612	0.296
ITPR2	2.72399e-07	0.0047441	1.19737	0.939	0.59
KIF5B	4.00726e-06	0.0697905	1.19638	0.837	0.558
COPB1	2.85363e-06	0.0496989	1.19313	0.449	0.16
ERP44	3.00033e-07	0.00522537	1.18551	0.796	0.449
PDIA4	9.78364e-06	0.170392	1.18324	0.388	0.133
TAMALIN	3.6355e-05	0.633159	1.16757	0.49	0.215
COPZ1	0.00011835	1	1.16624	0.49	0.237
TENT5C	1.91096e-06	0.0332813	1.16255	0.633	0.319
5-8S-rRNA	1.38077e-05	0.240474	1.15791	0.571	0.277
H1FX	4.64601e-05	0.809149	1.15073	0.612	0.319
UBE2V1	6.99101e-06	0.121755	1.15044	0.653	0.351
MCOLN1	1.31548e-06	0.0229104	1.14992	0.388	0.121
PPIB	5.2553e-05	0.915264	1.14527	0.633	0.353
REEP5	3.80033e-06	0.0661866	1.14169	0.592	0.259
NDUFB8	9.2243e-05	1	1.14109	0.531	0.279
SEM1	6.527e-06	0.113674	1.13655	0.694	0.383
ARF6	3.51029e-07	0.00611352	1.12882	0.857	0.575
LIMD1	6.89495e-05	1	1.12446	0.51	0.24
ANKRD10	2.97688e-06	0.0518453	1.11536	0.837	0.556
PSMA5	3.78792e-05	0.659704	1.11361	0.51	0.227
UNC93B1	9.01122e-05	1	1.11354	0.51	0.259
CYC1	3.55025e-07	0.00618311	1.09696	0.694	0.356
ATP5MC3	7.69393e-05	1	1.09475	0.653	0.395
LMAN2	6.98919e-06	0.121724	1.09161	0.571	0.269
ATL2	2.79123e-05	0.486121	1.08931	0.49	0.22
RPL7A	4.27488e-06	0.0744513	1.08701	0.816	0.494
SUPT4H1	7.87822e-06	0.137207	1.08387	0.571	0.269
HBS1L	0.000243039	1	1.08074	0.51	0.254
SRSF2	1.78431e-07	0.00310755	1.07551	0.796	0.467
IL7R	8.5466e-06	0.148848	1.07358	0.429	0.165
CDC14A	2.5829e-05	0.449838	1.07319	0.571	0.304
VAV2	4.40088e-05	0.766457	1.07058	0.673	0.353
SGF29	3.8913e-05	0.677709	1.06948	0.449	0.19
RBBP4	2.58988e-05	0.451053	1.06094	0.633	0.331
ATP5PB	0.000747817	1	1.05531	0.653	0.395
UBE2Q1	4.41887e-05	0.76959	1.04106	0.612	0.331
DRAP1	6.50085e-05	1	1.03456	0.449	0.195
PSMB9	5.02893e-05	0.875838	1.0317	0.633	0.341
MAMU-DOB	3.60622e-06	0.0628059	1.02553	0.776	0.449
DDX18	5.02836e-05	0.875739	1.02287	0.551	0.286
CD55	1.29171e-05	0.224964	1.02199	0.694	0.368
SSR4	0.000231746	1	1.01098	0.592	0.338

## Sheet: Cluster 5
Gene	p_val	p_val_adj	avg_log2FC	pct.1	pct.2
ITGB5	1.08684e-31	1.89284e-27	6.89741	0.459	0.017
CD5L	2.13221e-58	3.71346e-54	6.83065	0.784	0.024
CD209	4.86743e-43	8.47711e-39	6.51061	0.703	0.038
GPNMB	1.62312e-40	2.82683e-36	6.471	0.649	0.034
APOE	3.99892e-55	6.96453e-51	6.40661	0.973	0.077
CXCL12	3.89163e-39	6.77767e-35	6.39781	0.622	0.031
CTSL	2.72541e-50	4.74657e-46	6.34122	0.892	0.067
C1QC	2.75926e-46	4.80552e-42	6.26726	1	0.134
VCAM1	4.32418e-44	7.53099e-40	6.2026	0.892	0.091
FABP4	2.20787e-36	3.84522e-32	6.18371	0.595	0.031
C1QB	1.59319e-46	2.7747e-42	6.13496	1	0.132
VSIG4	8.63873e-28	1.50452e-23	6.09398	0.432	0.019
SLC40A1	2.7209e-46	4.73872e-42	6.03782	1	0.132
BCAM	1.3051e-40	2.27297e-36	6.00446	0.676	0.038
SFRP4	6.03358e-26	1.05081e-21	5.93223	0.351	0.01
SLC7A8	5.95913e-35	1.03784e-30	5.87054	0.622	0.041
IFI27	1.32385e-44	2.30562e-40	5.86192	0.784	0.055
PTGER3	4.26331e-20	7.42498e-16	5.58759	0.378	0.026
HMOX1	3.00249e-42	5.22914e-38	5.57236	0.973	0.134
FOLR2	1.27286e-31	2.2168e-27	5.53788	0.541	0.031
GATM	7.94842e-43	1.3843e-38	5.53681	1	0.153
NR1H3	3.84304e-24	6.69304e-20	5.22744	0.405	0.022
MSR1	1.36352e-37	2.3747e-33	5.18462	0.676	0.046
MRC1	3.2794e-36	5.7114e-32	5.15742	0.73	0.062
SDC3	6.42836e-23	1.11956e-18	5.09704	0.541	0.06
CREG1	1.67518e-28	2.9175e-24	4.98126	1	0.396
LIPA	1.22772e-29	2.13819e-25	4.97274	0.946	0.249
RGL1	7.42834e-36	1.29372e-31	4.93104	0.784	0.084
SLCO2B1	2.72552e-26	4.74677e-22	4.86688	0.568	0.053
IGF1	3.18603e-14	5.54878e-10	4.80284	0.378	0.048
GNPDA1	1.95104e-24	3.39793e-20	4.70364	0.649	0.091
DAB2	1.36029e-28	2.36908e-24	4.69254	0.649	0.07
SLC48A1	1.58564e-13	2.76155e-09	4.68292	0.351	0.043
IL18	1.16432e-24	2.02778e-20	4.57497	0.622	0.082
AXL	1.67179e-30	2.91159e-26	4.51106	0.892	0.18
GPR34	3.99987e-19	6.96618e-15	4.4435	0.459	0.05
CTSD	1.72219e-25	2.99937e-21	4.41519	0.865	0.218
HEBP1	1.01536e-11	1.76836e-07	4.38638	0.432	0.089
APOL2	3.00602e-16	5.23528e-12	4.38195	0.622	0.149
FUCA1	7.22451e-25	1.25822e-20	4.04916	0.892	0.247
CD68	2.53027e-26	4.40671e-22	3.91576	0.946	0.29
CKB	1.09657e-10	1.90978e-06	3.73326	0.378	0.072
MPP1	5.87019e-16	1.02235e-11	3.71549	0.568	0.115
LGMN	4.76129e-19	8.29226e-15	3.65869	0.865	0.331
FTL	1.80874e-24	3.1501e-20	3.6474	1	0.446
GLUL	9.28838e-25	1.61766e-20	3.59381	0.919	0.245
TNFAIP8L2	7.57994e-08	0.00132012	3.57535	0.351	0.089
MAF	3.25955e-23	5.67683e-19	3.56861	0.811	0.177
CBR1	4.75824e-08	0.000828695	3.53407	0.378	0.101
NRP1	3.36241e-22	5.85596e-18	3.51411	0.811	0.187
CTSC	6.82073e-21	1.1879e-16	3.5058	0.946	0.439
BLVRA	3.08789e-14	5.37786e-10	3.47118	0.649	0.187
TGFBI	6.66744e-25	1.1612e-20	3.41732	1	0.365
OAS2	2.897e-08	0.000504541	3.40915	0.378	0.094
SDC2	1.37322e-18	2.3916e-14	3.40116	0.649	0.125
FABP5	4.54859e-20	7.92182e-16	3.37143	0.784	0.213
SIGLEC1	5.52597e-15	9.62403e-11	3.32687	0.622	0.146
NDST1	1.08871e-11	1.89609e-07	3.29916	0.459	0.098
CLIC2	2.22127e-11	3.86856e-07	3.2569	0.595	0.185
MCOLN1	1.49606e-08	0.000260553	3.21613	0.432	0.125
CD63	8.58311e-19	1.49483e-14	3.20771	0.892	0.369
CD93	1.4136e-09	2.46192e-05	3.20585	0.514	0.158
TNFRSF21	4.13052e-15	7.19371e-11	3.19947	0.676	0.187
GLRX	1.86281e-06	0.0324426	3.17055	0.378	0.125
SCN1B	7.86866e-11	1.37041e-06	3.16183	0.514	0.141
ANAPC13	1.49135e-09	2.59734e-05	3.16157	0.541	0.194
AIF1	1.41322e-22	2.46126e-18	3.11754	0.973	0.412
GIMAP4	1.31191e-07	0.00228482	3.111	0.351	0.086
GIMAP6	2.23893e-07	0.00389932	3.10576	0.405	0.122
CD163	1.26175e-15	2.19747e-11	3.05028	0.73	0.216
CSF1R	5.17289e-21	9.0091e-17	3.04019	0.946	0.374
ATP1B1	4.15998e-07	0.00724503	3.03128	0.378	0.108
MFSD1	4.59943e-08	0.000801036	3.00726	0.649	0.338
ITSN1	1.47715e-14	2.5726e-10	2.9778	0.595	0.132
MGLL	1.43791e-06	0.0250426	2.96973	0.486	0.206
EPB41L2	2.54482e-11	4.43207e-07	2.88514	0.757	0.436
CD4	6.62847e-18	1.15441e-13	2.88092	0.919	0.439
FCGR3	8.42463e-33	1.46723e-28	2.86139	0.973	0.153
NINJ1	1.05356e-09	1.83488e-05	2.84625	0.541	0.18
TMBIM1	5.8896e-07	0.0102573	2.84053	0.459	0.168
CFP	1.8918e-18	3.29475e-14	2.81918	0.946	0.489
BRI3	2.15349e-15	3.75051e-11	2.81275	0.811	0.329
SLAMF9	3.03117e-14	5.27909e-10	2.80811	0.676	0.199
UCP2	2.45418e-21	4.27421e-17	2.80465	1	0.693
IGSF6	8.64823e-06	0.150618	2.77283	0.486	0.225
MDH1	1.2245e-07	0.0021326	2.75154	0.568	0.261
PHACTR2	1.07796e-08	0.000187737	2.73927	0.568	0.221
LAMP1	3.48815e-12	6.07496e-08	2.67994	0.784	0.415
CASP4	1.18996e-05	0.207243	2.67895	0.432	0.18
RGS18	3.25568e-15	5.67009e-11	2.66785	0.838	0.338
IDH1	9.58213e-09	0.000166882	2.64498	0.541	0.201
FGL2	1.15189e-15	2.00614e-11	2.63827	0.919	0.47
LAMP2	3.01696e-06	0.0525434	2.62377	0.514	0.245
HEXB	1.29611e-10	2.25731e-06	2.62237	0.703	0.333
CYBB	8.33832e-14	1.4522e-09	2.61252	0.865	0.432
PLD3	2.13856e-12	3.72451e-08	2.60356	0.703	0.259
TTYH3	7.56048e-09	0.000131673	2.58173	0.486	0.151
ASPH	1.40876e-19	2.4535e-15	2.56328	0.946	0.417
CXCL16	1.54875e-13	2.6973e-09	2.53108	0.811	0.341
WWP1	8.61975e-07	0.0150122	2.4813	0.486	0.197
CNDP1	4.74886e-10	8.27061e-06	2.48008	0.703	0.329
SCARB2	3.5011e-09	6.09752e-05	2.46875	0.595	0.23
IFI6	4.90916e-08	0.00085498	2.45844	0.541	0.206
FCER1G	8.7852e-12	1.53003e-07	2.44241	0.811	0.367
NPC2	4.27084e-07	0.00743809	2.439	0.486	0.194
ITM2B	7.05758e-17	1.22915e-12	2.4367	0.946	0.683
MT1E	1.03909e-11	1.80968e-07	2.42483	0.676	0.242
ASAH1	4.00151e-12	6.96903e-08	2.41194	0.73	0.288
IFT74	4.80151e-06	0.0836231	2.38216	0.378	0.127
NCOA4	8.68067e-10	1.51183e-05	2.36947	0.73	0.386
DSE	1.6393e-05	0.2855	2.35272	0.486	0.233
CAT	8.09895e-12	1.41051e-07	2.32719	0.784	0.386
ACAD10	7.05605e-14	1.22888e-09	2.31906	0.865	0.412
PRDX1	2.90264e-07	0.00505524	2.30848	0.595	0.283
TPP1	5.4836e-11	9.55024e-07	2.30548	0.811	0.42
CLEC4A	7.77779e-06	0.135458	2.23485	0.459	0.194
BST2	3.44727e-08	0.000600376	2.23231	0.622	0.283
EPB41L3	3.02787e-06	0.0527333	2.22186	0.486	0.211
CTNND1	9.51057e-07	0.0165636	2.21563	0.541	0.245
CASP12	1.26062e-07	0.0021955	2.18377	0.649	0.336
RNASET2	7.21351e-15	1.25631e-10	2.18297	0.946	0.674
SEPTIN2	1.27688e-09	2.22382e-05	2.16356	0.757	0.42
YWHAH	8.75317e-07	0.0152445	2.16192	0.703	0.451
MS4A6A	3.3229e-08	0.000578716	2.10542	0.622	0.264
GPX4	1.65903e-06	0.0288937	2.03192	0.622	0.362
PECAM1	1.21241e-10	2.11153e-06	2.01008	0.838	0.47
OST4	1.12013e-08	0.000195082	1.99021	0.757	0.506
MPEG1	4.80308e-14	8.36504e-10	1.98925	0.919	0.436
SAT1	1.16283e-12	2.02518e-08	1.97992	0.973	0.679
CASP1	8.05359e-10	1.40261e-05	1.97335	0.838	0.48
STAT1	3.01893e-07	0.00525777	1.93298	0.649	0.343
CFD	1.63599e-13	2.84923e-09	1.91597	0.703	0.187
PRCP	1.34454e-06	0.0234165	1.71306	0.73	0.453
PSAP	2.12773e-14	3.70565e-10	1.66007	1	0.71
TMBIM6	1.62637e-08	0.000283249	1.65162	0.838	0.571
CTSB	3.07023e-11	5.34711e-07	1.62409	0.919	0.597
NDFIP1	1.76916e-06	0.0308116	1.44137	0.649	0.376
YWHAB	1.02726e-06	0.0178908	1.3937	0.892	0.621
GABARAP	6.81442e-10	1.1868e-05	1.38737	0.919	0.583
ANXA5	1.30149e-06	0.0226667	1.33201	0.757	0.506
DNASE1L3	7.04768e-05	1	1.13359	0.432	0.175

## Sheet: Cluster 6
Gene	p_val	p_val_adj	avg_log2FC	pct.1	pct.2
CDKN1C	1.74018e-39	3.0307e-35	8.43126	0.429	0.002
CX3CR1	6.85363e-57	1.19363e-52	5.72514	0.743	0.017
LPL	2.97352e-38	5.17869e-34	4.8316	0.829	0.079
C5AR1	1.16745e-41	2.03322e-37	4.64397	0.971	0.117
ANG	5.97323e-24	1.0403e-19	4.27795	0.371	0.014
LIPN	1.85407e-29	3.22905e-25	4.18749	0.486	0.021
MS4A7	8.12006e-28	1.41419e-23	4.01516	0.857	0.16
LTA4H	1.31697e-20	2.29363e-16	3.84709	0.886	0.255
MTSS2	1.85926e-15	3.23808e-11	3.77627	0.486	0.074
CITED2	1.08943e-15	1.89736e-11	3.76565	0.4	0.043
S100A4	4.13413e-24	7.20001e-20	3.66201	1	0.394
FCGR3	1.32013e-25	2.29914e-21	3.64966	0.857	0.167
TFPI	1.17386e-18	2.04439e-14	3.58524	0.4	0.031
CFD	1.92256e-29	3.34833e-25	3.54808	0.943	0.169
TCF7L2	9.24622e-21	1.61032e-16	3.49723	0.771	0.167
DUSP6	5.77557e-17	1.00587e-12	3.36482	0.8	0.248
SPN	6.48896e-15	1.13012e-10	3.34525	0.771	0.267
PAQR7	5.04158e-16	8.78042e-12	3.31667	0.371	0.033
C3AR1	3.66948e-23	6.39076e-19	3.3028	0.429	0.024
PLD4	6.28574e-22	1.09472e-17	3.26663	0.686	0.107
GUCY1B1	2.51582e-21	4.38155e-17	3.16507	0.714	0.124
SOD2	4.04367e-23	7.04246e-19	3.15844	0.971	0.284
RNASE4	3.6058e-19	6.27986e-15	3.12743	0.514	0.057
HIC1	6.87719e-21	1.19773e-16	3.11288	0.743	0.131
OGFRL1	1.19606e-23	2.08306e-19	3.09005	0.914	0.196
SLC36A4	2.04492e-19	3.56143e-15	3.08809	0.486	0.048
PILRA	6.43688e-25	1.12105e-20	3.05495	0.886	0.189
SLC31A1	1.76276e-15	3.07002e-11	3.0134	0.571	0.103
LILRAB	9.4793e-21	1.65091e-16	2.998	0.657	0.093
ADRB2	4.33405e-12	7.54818e-08	2.98627	0.4	0.06
DNASE2	4.21402e-17	7.33913e-13	2.95258	0.657	0.131
PLK2	4.06152e-12	7.07355e-08	2.9246	0.371	0.05
PLAGL2	2.28542e-11	3.98029e-07	2.92327	0.4	0.064
SIGLEC9	1.12119e-21	1.95266e-17	2.92203	0.771	0.131
LRRC25	3.61031e-16	6.28772e-12	2.91151	0.457	0.055
TNFSF13B	1.45096e-16	2.527e-12	2.87436	0.543	0.084
PSAP	3.44963e-20	6.00787e-16	2.82446	1	0.711
RAMP2	7.57283e-18	1.31888e-13	2.82437	0.457	0.045
ADA	1.47009e-16	2.56031e-12	2.80416	0.686	0.15
CD300C	1.11855e-10	1.94807e-06	2.78332	0.371	0.06
SGK1	8.10044e-18	1.41077e-13	2.76431	0.971	0.356
MT2A	1.48873e-12	2.59278e-08	2.7581	0.829	0.351
SIGLEC6	3.37967e-14	5.88603e-10	2.71236	0.714	0.186
LGALS3	1.92491e-18	3.35243e-14	2.69567	0.743	0.155
KLF4	5.33654e-20	9.29411e-16	2.65726	1	0.599
VSIR	9.5183e-21	1.65771e-16	2.62482	0.971	0.365
LMO2	9.05097e-19	1.57632e-14	2.61824	0.829	0.208
ZNF703	5.27119e-17	9.18031e-13	2.59484	0.886	0.327
TOB1	1.00072e-14	1.74285e-10	2.57568	0.914	0.348
LST1	9.246e-15	1.61028e-10	2.55289	0.629	0.126
CTSS	7.90727e-19	1.37713e-14	2.52179	1	0.716
KLF3	5.5417e-14	9.65143e-10	2.52074	0.829	0.313
RFK	6.80892e-11	1.18584e-06	2.51592	0.514	0.119
TMEM140	9.8118e-17	1.70882e-12	2.49595	0.457	0.05
ING2	1.20997e-11	2.10728e-07	2.49393	0.6	0.165
NINJ1	8.03834e-23	1.39996e-18	2.47504	0.857	0.155
HEBP2	1.38935e-09	2.4197e-05	2.47126	0.371	0.067
CSTB	2.17515e-15	3.78824e-11	2.47027	0.714	0.167
ALDH1A1	2.46913e-15	4.30024e-11	2.46555	0.514	0.074
LAPTM4A	3.80433e-18	6.62563e-14	2.45443	0.829	0.2
TIMP1	3.55044e-13	6.18345e-09	2.44931	0.571	0.119
RHOB	7.22074e-16	1.25756e-11	2.44332	0.943	0.406
SNX10	1.31296e-16	2.28666e-12	2.43589	0.771	0.186
EIF4E3	4.14875e-10	7.22546e-06	2.39386	0.457	0.098
ITGB2	6.93825e-15	1.20837e-10	2.39055	0.971	0.666
DHRS7	1.89392e-19	3.29846e-15	2.38911	0.743	0.134
INSIG1	1.13281e-10	1.97291e-06	2.37837	0.714	0.27
CARD19	5.347e-13	9.31234e-09	2.35381	0.6	0.131
CNDP1	6.75918e-16	1.17718e-11	2.34828	0.886	0.315
FLVCR2	1.70572e-08	0.000297067	2.31389	0.429	0.103
CCPG1	4.11665e-13	7.16956e-09	2.28387	0.8	0.282
IFIT2	3.12217e-06	0.0543757	2.23027	0.371	0.103
PYCARD	8.63663e-16	1.50416e-11	2.22961	0.8	0.21
ITGAX	5.90604e-13	1.0286e-08	2.22839	0.914	0.43
SLC39A1	3.29425e-15	5.73726e-11	2.22637	0.629	0.129
NDUFC2	1.4469e-12	2.51991e-08	2.19184	0.686	0.184
CHST15	3.74516e-13	6.52258e-09	2.18957	0.514	0.088
TSPO	7.95321e-13	1.38513e-08	2.1808	0.657	0.162
HBEGF	1.1334e-09	1.97393e-05	2.16494	0.657	0.215
MYD88	1.48905e-10	2.59333e-06	2.15203	0.657	0.215
NT5C3A	1.29662e-10	2.25819e-06	2.15103	0.629	0.179
CASP1	3.23429e-18	5.63284e-14	2.14929	1	0.468
IKBIP	3.03092e-09	5.27865e-05	2.13372	0.486	0.119
FGR	3.38418e-17	5.89389e-13	2.12713	1	0.609
MTPN	2.15593e-14	3.75476e-10	2.11837	0.971	0.449
MAPKAPK3	2.03958e-13	3.55214e-09	2.10493	0.629	0.141
CD180	6.65352e-14	1.15878e-09	2.09974	0.657	0.146
DRAM1	8.65694e-16	1.50769e-11	2.09953	0.686	0.138
CTSB	2.51732e-16	4.38416e-12	2.09319	1	0.592
TSPAN14	7.36556e-12	1.28279e-07	2.09228	0.743	0.248
TLR4	9.00332e-10	1.56802e-05	2.08522	0.429	0.088
PPDPF	3.66353e-14	6.3804e-10	2.08321	0.886	0.313
OSTM1	6.62629e-14	1.15403e-09	2.07664	0.743	0.191
NMI	2.24394e-07	0.00390805	2.0604	0.571	0.205
GBP7	4.05734e-11	7.06626e-07	2.05943	0.629	0.16
FAXDC2	6.15461e-12	1.07189e-07	2.05161	0.571	0.126
RXRA	3.09769e-10	5.39494e-06	2.04621	0.571	0.143
DNASE1L1	3.95019e-11	6.87965e-07	2.04289	0.657	0.196
PLBD1	3.14767e-07	0.00548198	2.04223	0.771	0.334
TNFRSF1B	3.2479e-13	5.65654e-09	2.03958	0.943	0.451
S100A6	6.76567e-18	1.17831e-13	2.03783	1	0.379
NUDT21	1.6029e-08	0.00027916	2.02914	0.571	0.191
PNP	7.88959e-05	1	2.02167	0.4	0.15
MIDN	8.65584e-14	1.5075e-09	2.02057	0.943	0.42
MSRB1	8.6994e-09	0.000151509	2.02029	0.429	0.098
GRK6	5.28658e-12	9.20711e-08	2.01624	0.743	0.227
MGST3	9.98017e-15	1.73815e-10	2.00836	0.886	0.317
TUBB2B	1.5181e-10	2.64392e-06	2.00833	0.857	0.442
NOCT	2.83035e-07	0.00492934	2.00672	0.486	0.143
ZMAT3	1.63963e-05	0.285558	2.00662	0.4	0.143
SRP9	6.98528e-09	0.000121656	1.99428	0.571	0.158
SLC1A5	2.14024e-08	0.000372744	1.98978	0.4	0.086
PRDX5	2.60398e-10	4.53509e-06	1.98482	0.714	0.263
PALLD	1.83549e-07	0.00319668	1.98191	0.4	0.098
ANXA5	1.3614e-15	2.37102e-11	1.9793	0.971	0.489
HK3	7.47916e-17	1.30257e-12	1.97683	0.629	0.1
APLP2	3.36571e-17	5.86172e-13	1.97451	1	0.527
SH3BGRL	3.67195e-17	6.39507e-13	1.97074	1	0.544
MED10	1.34411e-07	0.0023409	1.96593	0.457	0.131
CMTM3	4.96219e-10	8.64215e-06	1.96247	0.686	0.236
ETS2	3.89615e-09	6.78554e-05	1.96226	0.686	0.234
ARL2BP	3.45134e-11	6.01085e-07	1.94956	0.686	0.193
IGSF6	4.0336e-11	7.02492e-07	1.94832	0.686	0.21
ITGA4	3.19451e-13	5.56355e-09	1.94559	1	0.558
SERPINA1	1.5789e-11	2.74982e-07	1.94319	0.8	0.263
PDCD5	1.2831e-08	0.000223465	1.94184	0.543	0.16
TLR1	4.49826e-10	7.83418e-06	1.94121	0.429	0.084
SUN2	5.00527e-12	8.71718e-08	1.93117	0.829	0.296
NXPE3	8.50631e-14	1.48146e-09	1.92761	1	0.537
NFE2L1	2.51882e-10	4.38678e-06	1.92674	0.629	0.181
SCAMP5	6.09773e-11	1.06198e-06	1.92518	0.543	0.124
CD93	1.72122e-11	2.99768e-07	1.92373	0.6	0.153
DNPEP	1.30195e-11	2.26748e-07	1.92075	0.629	0.162
FCER1G	1.73643e-15	3.02416e-11	1.91248	0.943	0.358
SLC25A24	1.30712e-05	0.227649	1.90347	0.371	0.112
LILRA1	3.9753e-07	0.00692339	1.90148	0.457	0.138
BTG2	1.48057e-10	2.57856e-06	1.90091	0.914	0.52
TMOD3	1.67382e-13	2.91512e-09	1.90065	0.914	0.387
FAM210B	1.39258e-07	0.00242531	1.90007	0.429	0.112
CDKN2D	5.13331e-10	8.94017e-06	1.88929	0.514	0.115
P2RY13	7.08198e-07	0.012334	1.88803	0.371	0.095
CYBB	7.13922e-16	1.24337e-11	1.88761	1	0.422
PRELID1	7.63017e-13	1.32887e-08	1.8875	0.829	0.31
VMO1	1.53184e-10	2.66786e-06	1.88641	0.829	0.384
ALDH9A1	3.6005e-08	0.000627064	1.8831	0.629	0.229
IDO1	2.29338e-13	3.99414e-09	1.87528	0.886	0.296
CFAP20	5.52946e-06	0.0963011	1.86223	0.429	0.141
SCARB2	6.67772e-13	1.16299e-08	1.85689	0.771	0.217
CPD	1.75879e-10	3.0631e-06	1.85139	0.571	0.148
ATP6AP1	2.33434e-15	4.06549e-11	1.83732	0.943	0.329
CSTA	3.25041e-08	0.000566091	1.83177	0.514	0.146
MBD2	2.69306e-13	4.69024e-09	1.82921	0.943	0.346
FKBP4	7.94619e-07	0.0138391	1.82826	0.457	0.138
ACAD10	1.02651e-12	1.78776e-08	1.82566	0.971	0.406
IRF2	1.26504e-08	0.000220319	1.81366	0.657	0.232
GSTK1	5.14943e-07	0.00896824	1.80542	0.543	0.177
FCGR2B	1.01135e-09	1.76137e-05	1.79854	0.486	0.107
DEDD2	4.80463e-09	8.36774e-05	1.78467	0.829	0.363
CASP4	3.88542e-10	6.76685e-06	1.7748	0.6	0.167
ITGAL	1.20259e-11	2.09444e-07	1.77363	0.943	0.468
TMED7	2.38886e-07	0.00416045	1.7697	0.514	0.165
BCL2A1	3.75225e-11	6.53492e-07	1.7677	0.914	0.413
CD151	1.95775e-09	3.40962e-05	1.75832	0.4	0.079
STX11	3.10055e-11	5.39992e-07	1.757	0.857	0.325
PPT1	8.77212e-13	1.52775e-08	1.75557	0.829	0.272
TMEM33	4.167e-08	0.000725725	1.75526	0.486	0.134
GBP3	5.45107e-09	9.49358e-05	1.74904	0.914	0.482
COX17	4.21912e-07	0.00734802	1.74603	0.6	0.229
SMN1	9.37616e-09	0.000163295	1.74471	0.771	0.301
SERP1	7.57822e-11	1.31982e-06	1.74429	0.714	0.215
AIF1	1.30369e-15	2.27051e-11	1.73994	0.971	0.415
TMEM43	5.81422e-10	1.01261e-05	1.73624	0.686	0.212
CAP1	2.83919e-14	4.94473e-10	1.73111	0.971	0.461
SLC9A3R1	1.50355e-05	0.261858	1.7311	0.4	0.124
DNAJC25	4.57276e-10	7.96392e-06	1.73095	0.686	0.227
PRPF38A	8.85386e-07	0.0154199	1.7269	0.429	0.122
TMEM167A	2.75569e-10	4.79932e-06	1.72579	0.543	0.129
PIK3CG	2.32925e-07	0.00405663	1.72229	0.571	0.196
ASAH1	3.7167e-14	6.473e-10	1.72043	0.886	0.277
TENT5A	7.40281e-07	0.0128927	1.72001	0.486	0.155
TMX1	1.59365e-07	0.0027755	1.71946	0.514	0.153
CBX6	4.47689e-07	0.00779695	1.71816	0.571	0.2
PTTG1IP	1.67239e-08	0.000291263	1.71715	0.743	0.303
MAP4K2	2.20876e-07	0.00384678	1.71378	0.429	0.112
ATG3	2.72958e-12	4.75383e-08	1.71366	0.914	0.391
CDC42SE1	4.16263e-11	7.24964e-07	1.70534	0.886	0.379
SERTAD1	2.65972e-08	0.000463218	1.69865	0.629	0.215
PGK1	1.59241e-10	2.77333e-06	1.69452	0.829	0.31
TKT	1.74582e-12	3.04052e-08	1.69081	0.943	0.427
MRPL42	4.85442e-06	0.0845446	1.68908	0.4	0.122
SMS	2.15176e-06	0.037475	1.68753	0.486	0.167
CASP12	1.35086e-13	2.35266e-09	1.68345	0.914	0.315
CAT	7.05178e-14	1.22814e-09	1.6758	0.943	0.375
MT1E	0.00011277	1	1.67478	0.571	0.253
KYNU	1.85208e-08	0.000322559	1.67252	0.714	0.286
TRIM8	5.03329e-10	8.76599e-06	1.66624	0.743	0.239
TUBA4A	1.56959e-08	0.000273361	1.66617	0.457	0.11
PGAP6	1.11844e-09	1.94788e-05	1.66252	0.686	0.21
TPD52L2	5.15283e-10	8.97417e-06	1.65687	0.657	0.193
VEZF1	7.40897e-08	0.00129035	1.65296	0.571	0.179
DSTN	9.25229e-09	0.000161138	1.65292	0.829	0.363
ZFAND5	3.40268e-09	5.9261e-05	1.64721	0.886	0.468
PPP1R15A	2.70921e-13	4.71836e-09	1.64395	1	0.699
EAF1	5.04538e-07	0.00878704	1.64044	0.429	0.117
DUSP1	8.30375e-15	1.44618e-10	1.63898	1	0.637
CDIPT	1.57127e-12	2.73652e-08	1.6389	0.8	0.243
TSC22D3	3.57353e-11	6.22366e-07	1.63175	0.971	0.58
HES1	1.33415e-06	0.0232356	1.63171	0.429	0.122
LSM10	2.42705e-07	0.00422695	1.62287	0.429	0.107
ITM2B	1.90003e-14	3.30909e-10	1.61682	1	0.68
MFNG	4.43816e-09	7.72951e-05	1.61477	0.686	0.232
KDELR1	4.14755e-11	7.22337e-07	1.61284	0.8	0.277
MAPRE2	2.22368e-08	0.000387276	1.60736	0.886	0.473
OAZ1	2.53911e-11	4.42212e-07	1.60434	0.943	0.535
GYG1	7.70145e-09	0.000134128	1.60403	0.543	0.148
TMBIM4	2.57136e-07	0.00447828	1.60034	0.771	0.37
MSN	2.85698e-15	4.97572e-11	1.59948	1	0.675
CHMP2B	2.08648e-06	0.0363381	1.598	0.457	0.15
TGOLN2	1.68069e-08	0.00029271	1.5889	0.743	0.313
LYZ	2.39251e-06	0.041668	1.58884	0.971	0.609
TBC1D24	1.68333e-14	2.93169e-10	1.58623	1	0.695
NR4A1	7.42601e-10	1.29331e-05	1.58176	0.943	0.511
SLC31A2	2.57938e-07	0.00449225	1.58166	0.486	0.143
LDHA	1.49288e-08	0.000260001	1.57925	0.8	0.363
GIMAP4	2.38648e-07	0.0041563	1.57901	0.371	0.086
CTBS	1.09535e-05	0.190766	1.57758	0.4	0.126
LGALS3BP	7.54728e-10	1.31443e-05	1.5725	0.686	0.217
APOBR	4.90269e-08	0.000853853	1.56811	0.4	0.088
ANXA2	7.36974e-13	1.28351e-08	1.56799	0.971	0.606
ARRDC3	0.000136014	1	1.56661	0.429	0.174
FGD4	8.13164e-09	0.000141621	1.56218	0.543	0.146
CTSA	1.13321e-10	1.9736e-06	1.56137	0.829	0.305
DYNC1LI1	1.62243e-05	0.282562	1.55967	0.514	0.208
LRP1	2.40112e-11	4.1818e-07	1.55325	0.829	0.251
GLA	5.26944e-08	0.000917726	1.55253	0.571	0.177
FAM127A	4.92945e-07	0.00858513	1.5516	0.457	0.134
CFAP36	6.598e-06	0.114911	1.54898	0.486	0.169
EVI2B	2.2149e-09	3.85748e-05	1.54896	0.914	0.43
SQOR	3.67286e-07	0.00639665	1.54604	0.486	0.143
NUCB1	1.12014e-08	0.000195083	1.5362	0.686	0.241
ITGAM	1.78746e-10	3.11303e-06	1.53521	0.543	0.119
KLF13	2.91468e-08	0.000507621	1.53346	0.743	0.303
IL1B	2.8545e-07	0.0049714	1.53161	0.829	0.499
BTG1	6.41808e-13	1.11777e-08	1.52869	1	0.659
CD48	3.053e-08	0.000531711	1.52785	0.771	0.341
TLR2	3.33112e-06	0.0580147	1.51858	0.4	0.112
PSMB2	8.87506e-08	0.00154568	1.51479	0.629	0.227
LDLRAD3	3.42049e-11	5.95712e-07	1.51419	0.514	0.1
PPP1CA	1.03671e-10	1.80553e-06	1.51297	0.857	0.291
NECAP2	5.48419e-05	0.955127	1.50585	0.486	0.203
IRS2	1.39912e-07	0.00243671	1.50514	0.686	0.272
RESF1	1.50967e-07	0.00262924	1.50449	0.714	0.289
SMC1A	6.12646e-05	1	1.50019	0.6	0.325
CMTM6	1.35797e-12	2.36503e-08	1.49497	0.971	0.465
ANXA1	7.92442e-10	1.38012e-05	1.49282	0.886	0.621
PECAM1	4.77077e-09	8.30878e-05	1.49103	0.857	0.47
ARHGEF10L	1.69966e-06	0.0296012	1.48957	0.371	0.093
NDUFB9	1.12931e-08	0.000196681	1.48915	0.6	0.181
TCIRG1	8.3801e-10	1.45948e-05	1.48768	0.743	0.255
ABHD17B	1.90386e-07	0.00331576	1.48423	0.457	0.126
PFN1	1.93607e-08	0.000337185	1.48083	0.857	0.437
LACTB	3.70075e-07	0.00644523	1.48035	0.6	0.222
CTSZ	1.86738e-10	3.25223e-06	1.4786	0.857	0.322
GNPAT	3.68155e-05	0.64118	1.47711	0.457	0.165
BRI3	2.06319e-12	3.59325e-08	1.47667	0.914	0.322
ARPC3	1.63534e-11	2.84811e-07	1.47621	1	0.589
HSPA5	4.5977e-09	8.00736e-05	1.47272	1	0.68
SNRPB2	1.01509e-05	0.176787	1.47165	0.543	0.217
EFR3A	8.26723e-07	0.0143982	1.4665	0.6	0.224
LAMP1	5.12586e-14	8.92719e-10	1.46522	0.971	0.401
TMED9	4.48507e-07	0.0078112	1.46181	0.543	0.181
LYPLA1	2.49836e-08	0.000435114	1.45852	0.514	0.141
GMFG	5.40975e-12	9.42161e-08	1.45743	0.971	0.451
EFHD2	1.33025e-08	0.000231676	1.45209	0.8	0.351
ITGB1	9.03482e-10	1.5735e-05	1.45198	0.886	0.43
PTPN18	1.05089e-10	1.83023e-06	1.45165	0.771	0.253
UBE2L6	5.82899e-06	0.101518	1.45164	0.486	0.169
DNAJB1	1.28167e-07	0.00223216	1.44928	0.857	0.415
H2AFZ	6.57494e-07	0.0114509	1.4486	0.743	0.334
MED31	3.40049e-06	0.0592229	1.44565	0.4	0.115
RHOG	7.55756e-10	1.31622e-05	1.4441	0.914	0.442
EHD1	3.21145e-06	0.0559305	1.43966	0.629	0.263
LFNG	1.89736e-07	0.00330445	1.43877	0.714	0.284
MRPL49	1.87619e-10	3.26757e-06	1.43789	0.657	0.172
ADIPOR1	1.46828e-10	2.55716e-06	1.43555	0.886	0.358
CASP3	8.85402e-05	1	1.43543	0.429	0.169
GLUL	1.70381e-13	2.96736e-09	1.43283	0.857	0.253
ERO1A	1.07313e-10	1.86896e-06	1.4322	0.886	0.406
PNPLA2	7.85692e-09	0.000136836	1.42613	0.6	0.169
UHMK1	2.00115e-06	0.034852	1.42592	0.714	0.365
TMEM59	7.50469e-07	0.0130702	1.42171	0.743	0.329
PRR13	8.728e-10	1.52007e-05	1.42134	0.943	0.539
RAB10	2.57064e-09	4.47703e-05	1.41864	0.886	0.456
HSPA1B	9.29631e-08	0.00161905	1.41756	0.829	0.387
RNASE6	8.04976e-09	0.000140195	1.41676	0.886	0.411
EIF4EBP2	5.00995e-06	0.0872533	1.41645	0.486	0.165
WBP2	1.06237e-07	0.00185022	1.41622	0.743	0.322
ARL5A	1.47226e-08	0.000256409	1.41287	0.771	0.303
GNB4	7.23588e-09	0.00012602	1.41249	0.514	0.134
IDS	2.07233e-09	3.60916e-05	1.40823	0.886	0.415
DERL1	1.53611e-06	0.026753	1.40601	0.657	0.267
CLEC7A	5.48605e-09	9.55451e-05	1.40273	0.514	0.126
CEBPG	1.0829e-06	0.0188598	1.4026	0.486	0.143
CTR9	7.8207e-08	0.00136205	1.40116	0.657	0.239
VPS29	1.18342e-06	0.0206104	1.39893	0.514	0.174
AIM2	4.68344e-11	8.15668e-07	1.3979	0.971	0.463
PGRMC2	1.39836e-07	0.00243539	1.39712	0.514	0.143
SCIMP	1.02804e-09	1.79043e-05	1.39542	0.657	0.179
NFAM1	6.17171e-05	1	1.39526	0.4	0.138
SNAP23	9.45163e-05	1	1.39457	0.486	0.208
IRAK3	6.42125e-07	0.0111832	1.39399	0.486	0.15
GABARAP	6.04337e-12	1.05251e-07	1.39346	1	0.578
CD68	5.47613e-15	9.53723e-11	1.39229	0.914	0.296
RTN4	1.98855e-11	3.46325e-07	1.3914	0.943	0.506
CDKN1A	1.31516e-05	0.229049	1.39127	0.771	0.484
CD47	2.18247e-10	3.80099e-06	1.38878	0.943	0.465
ANXA4	5.92961e-08	0.0010327	1.38691	0.657	0.239
LRP10	7.6553e-05	1	1.38238	0.543	0.248
HDAC1	1.91625e-06	0.0333734	1.38156	0.686	0.301
BCCIP	3.03577e-10	5.2871e-06	1.38139	0.657	0.179
TMEM165	2.63773e-05	0.459387	1.37952	0.457	0.162
SLC25A43	5.79329e-07	0.0100896	1.37425	0.857	0.473
CXCL16	7.77674e-10	1.3544e-05	1.37201	0.857	0.339
ITGAV	9.77601e-09	0.000170259	1.37186	0.6	0.174
POU2F2	2.21563e-08	0.000385873	1.37166	0.771	0.329
BAG3	0.000128325	1	1.36786	0.486	0.198
PTP4A2	5.01703e-11	8.73766e-07	1.36459	1	0.683
KLF11	3.35459e-07	0.00584236	1.36163	0.714	0.296
GABARAPL2	4.34044e-07	0.0075593	1.36018	0.8	0.375
RNF149	1.97973e-10	3.4479e-06	1.35786	1	0.594
HAX1	0.000121168	1	1.35659	0.457	0.179
PDAP1	5.19354e-06	0.0904506	1.3559	0.543	0.21
DPH3	3.38385e-05	0.589331	1.35421	0.543	0.236
HCK	1.1819e-07	0.0020584	1.35279	0.914	0.489
EMB	2.17745e-06	0.0379225	1.34901	0.543	0.189
UBE2D2	6.84822e-06	0.119269	1.34626	0.543	0.205
BRK1	1.00637e-09	1.75269e-05	1.34557	0.857	0.348
MKRN1	2.13297e-06	0.0371478	1.34286	0.714	0.332
GOLGA7	0.000136215	1	1.3426	0.457	0.184
CLPTM1L	2.94995e-06	0.0513763	1.34089	0.6	0.236
BCAP31	7.78467e-07	0.0135578	1.33483	0.6	0.215
TNFRSF14	1.73588e-05	0.30232	1.33144	0.486	0.177
ZBTB44	0.00011546	1	1.3299	0.4	0.148
ADPGK	0.000173507	1	1.3261	0.514	0.246
WBP11	8.4518e-08	0.00147197	1.32581	0.857	0.358
RASSF5	4.28834e-08	0.000746857	1.32468	0.914	0.487
DYNLL2	2.86699e-05	0.499315	1.32135	0.6	0.282
ATP6AP2	5.94509e-08	0.0010354	1.3211	0.771	0.291
IFNAR1	7.62856e-06	0.132859	1.31888	0.657	0.286
MITD1	6.35684e-05	1	1.3187	0.4	0.134
BICD2	0.000141583	1	1.31495	0.429	0.167
NPC2	2.29726e-07	0.00400091	1.31492	0.571	0.189
ZBTB7A	6.53447e-06	0.113804	1.31474	0.743	0.389
FAM110A	1.17365e-09	2.04403e-05	1.31389	0.657	0.184
RPL36AL	3.1527e-06	0.0549075	1.31305	0.771	0.389
SAP18	1.35117e-06	0.0235319	1.31273	0.8	0.425
CPNE2	5.69842e-06	0.0992437	1.30975	0.4	0.112
ST3GAL6	4.9049e-09	8.54238e-05	1.30765	0.371	0.067
SLC6A6	2.04436e-08	0.000356045	1.30276	0.8	0.317
SARS1	1.59809e-05	0.278324	1.30087	0.571	0.239
COX5A	2.13717e-07	0.0037221	1.29839	0.714	0.274
SELPLG	1.0156e-08	0.000176877	1.29814	0.771	0.301
PAPOLA	6.94743e-09	0.000120997	1.29365	0.971	0.463
COX5B	5.34378e-05	0.930672	1.29219	0.543	0.234
CIB1	4.35348e-06	0.0758202	1.29056	0.629	0.251
ORMDL2	2.44442e-05	0.42572	1.28976	0.429	0.143
LNPEP	1.44831e-07	0.00252238	1.28697	0.714	0.286
TBXAS1	8.81626e-07	0.0153544	1.28125	0.514	0.155
VAMP3	1.26213e-07	0.00219813	1.28102	0.686	0.248
HMGCS1	1.07382e-06	0.0187016	1.27849	0.543	0.179
TM9SF1	0.000172329	1	1.27554	0.4	0.143
SDCBP	4.15463e-10	7.23571e-06	1.27552	1	0.516
S100A10	1.4761e-08	0.000257078	1.27506	0.971	0.52
WAS	4.96067e-09	8.63951e-05	1.27434	0.971	0.556
NUDT4	0.000212378	1	1.27372	0.429	0.172
CDKN1B	8.42113e-06	0.146662	1.26978	0.657	0.286
CCDC69	3.61744e-06	0.0630014	1.26968	0.714	0.356
SFT2D1	1.90019e-05	0.330936	1.269	0.486	0.184
GNS	8.69674e-11	1.51462e-06	1.26511	0.629	0.155
RAB27A	9.75701e-06	0.169928	1.26139	0.629	0.26
SERPINB1	2.42497e-07	0.00422333	1.2613	0.714	0.267
YWHAB	3.37962e-10	5.88594e-06	1.26009	0.971	0.616
SHKBP1	9.35243e-05	1	1.25763	0.429	0.16
ELOC	0.000173355	1	1.25525	0.486	0.21
SLC43A3	6.06541e-05	1	1.25431	0.457	0.167
CHMP2A	1.67307e-07	0.00291382	1.25332	0.6	0.193
HCFC1	0.000136215	1	1.25013	0.457	0.184
SUMO1	3.12829e-06	0.0544823	1.24968	0.6	0.239
IFI27L2	2.63548e-08	0.000458994	1.24933	0.886	0.406
MTCH2	3.42641e-06	0.0596744	1.24808	0.571	0.222
MESD	3.75807e-05	0.654505	1.24717	0.514	0.198
SLC11A1	5.29447e-17	9.22085e-13	1.24662	0.771	0.143
TPP1	8.4768e-09	0.000147632	1.24516	0.857	0.418
TXNIP	3.85948e-08	0.000672167	1.24331	0.943	0.513
NFIL3	6.22987e-05	1	1.23961	0.629	0.32
TPI1	1.59772e-07	0.00278259	1.23908	0.857	0.434
PSMB1	1.14149e-09	1.98802e-05	1.23882	0.914	0.353
GLIPR2	5.13806e-08	0.000894845	1.23865	0.857	0.403
SEC14L1	2.00518e-05	0.349222	1.23242	0.657	0.344
MDM2	2.62379e-06	0.0456958	1.22443	0.686	0.289
NGRN	1.87264e-06	0.0326139	1.22426	0.514	0.167
DUSP5	4.3343e-07	0.00754862	1.21849	0.514	0.155
ABI3	8.4478e-05	1	1.21803	0.514	0.22
CSF1R	9.61601e-13	1.67472e-08	1.21663	1	0.372
PHF3	3.75236e-06	0.0653511	1.21549	0.743	0.334
GOLGA5	3.26998e-06	0.05695	1.21503	0.629	0.253
SEPHS2	8.69792e-05	1	1.21491	0.457	0.179
TALDO1	4.90685e-08	0.000854577	1.21473	0.8	0.358
FGL2	6.65659e-09	0.000115931	1.21231	0.914	0.473
TEX261	6.02606e-07	0.010495	1.21082	0.543	0.174
CTSH	3.91016e-07	0.00680993	1.20945	0.829	0.468
LAMTOR2	1.5256e-06	0.0265699	1.20784	0.629	0.236
METRNL	0.000310523	1	1.2066	0.514	0.241
JADE2	6.81704e-05	1	1.20564	0.4	0.131
ZNF706	1.33612e-09	2.32699e-05	1.2047	0.829	0.289
CNIH1	7.16817e-05	1	1.20251	0.486	0.196
EIF1AX	2.77366e-06	0.048306	1.19846	0.829	0.442
TMEM30A	2.53736e-06	0.0441906	1.19672	0.457	0.141
ATP6V1E1	2.55471e-07	0.00444928	1.19656	0.857	0.401
CXHXorf38	3.02681e-06	0.052715	1.19655	0.571	0.203
FXR1	1.55958e-06	0.0271616	1.19478	0.771	0.337
ZYX	1.88505e-08	0.000328301	1.19424	0.943	0.632
CTBP2	4.29133e-06	0.0747378	1.19219	0.657	0.27
MFSD1	1.41723e-09	2.46826e-05	1.19123	0.829	0.325
PCGF5	2.8043e-06	0.0488397	1.19023	0.543	0.196
RALB	5.79316e-07	0.0100894	1.19009	0.629	0.215
MRFAP1	2.05032e-06	0.0357083	1.18791	0.657	0.267
ATP6V1D	4.41268e-06	0.0768513	1.18676	0.543	0.205
RAD21	2.93732e-06	0.0511563	1.18602	0.714	0.382
RALBP1	1.05169e-06	0.0183162	1.18481	0.629	0.234
JOSD1	5.42757e-06	0.0945266	1.1846	0.571	0.224
ATF4	3.3982e-11	5.91831e-07	1.18346	1	0.747
LZIC	3.54925e-05	0.618137	1.18334	0.429	0.146
FAM53B	1.4614e-05	0.254517	1.18075	0.657	0.301
NOTCH2	5.76585e-07	0.0100418	1.18012	0.886	0.456
SERINC1	2.10721e-08	0.000366992	1.17564	0.857	0.375
TNFSF13	0.000258261	1	1.17468	0.486	0.212
TMPO	8.63948e-05	1	1.17414	0.429	0.155
ALDOA	5.33463e-08	0.00092908	1.17098	0.943	0.587
MAP1LC3B	2.04486e-09	3.56132e-05	1.1709	0.943	0.442
MAT2B	7.47009e-05	1	1.17052	0.457	0.174
UBE2Q1	1.36481e-06	0.0237694	1.16946	0.743	0.329
RAB5B	0.000335166	1	1.16928	0.457	0.2
SERINC3	0.000108456	1	1.16897	0.543	0.234
SNW1	1.03589e-06	0.018041	1.16894	0.743	0.325
LRRC8B	0.000127712	1	1.1682	0.429	0.16
CDC40	7.44078e-06	0.129589	1.16817	0.429	0.129
ANXA11	1.41553e-08	0.000246529	1.16757	0.971	0.606
IFI30	3.13947e-09	5.4677e-05	1.16727	0.971	0.525
SLC7A7	3.52996e-09	6.14778e-05	1.1619	0.514	0.119
RTN3	2.53337e-07	0.00441211	1.16166	0.886	0.508
ISG20	4.6922e-06	0.0817193	1.16069	0.514	0.172
TSPAN31	8.27717e-05	1	1.15621	0.486	0.186
HEXB	1.84249e-08	0.000320888	1.15358	0.771	0.329
STK38	9.07153e-05	1	1.15342	0.714	0.382
RBM22	2.18222e-05	0.380056	1.15244	0.543	0.215
RGS2	1.7511e-09	3.04972e-05	1.15203	0.943	0.475
ICAM3	0.000232713	1	1.14749	0.571	0.274
PHF11	7.20081e-07	0.0125409	1.147	0.771	0.36
BUD31	8.99217e-05	1	1.14615	0.457	0.174
PSMB9	1.71602e-06	0.0298862	1.14615	0.743	0.341
KIDINS220	2.04668e-05	0.356449	1.14405	0.6	0.248
PSMB3	7.29588e-05	1	1.14394	0.457	0.169
POLR1D	0.00016203	1	1.14319	0.6	0.26
SEPTIN9	8.741e-07	0.0152233	1.13866	0.886	0.601
CAPN2	6.07983e-05	1	1.13847	0.629	0.301
AKIRIN2	5.02669e-07	0.00875449	1.13761	0.8	0.37
HSD17B11	3.75668e-09	6.54264e-05	1.13662	0.686	0.2
MRPL33	0.000613505	1	1.13334	0.457	0.205
MCL1	2.22938e-10	3.88268e-06	1.12927	1	0.73
CIZ1	4.75892e-05	0.828814	1.12917	0.514	0.193
IGBP1	7.61819e-06	0.132678	1.12773	0.686	0.322
GPCPD1	3.47167e-06	0.0604627	1.12761	0.8	0.432
MLX	2.66062e-05	0.463373	1.12701	0.486	0.172
FOXN2	0.000375804	1	1.1265	0.629	0.305
ATF3	9.05225e-06	0.157654	1.12624	0.743	0.368
RAB11A	9.75343e-08	0.00169866	1.12623	0.743	0.272
PDIA3	9.55799e-08	0.00166462	1.12368	0.886	0.43
CDV3	3.46827e-05	0.604035	1.12365	0.714	0.37
RPN1	4.05047e-05	0.70543	1.12264	0.686	0.332
BZW2	4.18173e-06	0.072829	1.12102	0.8	0.484
PTAFR	1.17411e-10	2.04483e-06	1.1194	0.771	0.224
SHOC2	7.29809e-05	1	1.11752	0.743	0.465
TMEM179B	3.71357e-06	0.0646756	1.1163	0.543	0.186
IL10RA	8.26054e-05	1	1.11299	0.743	0.399
TWF2	1.83835e-05	0.320167	1.10704	0.457	0.16
ARF1	9.42693e-09	0.000164179	1.10698	0.943	0.656
PHF5A	0.000241245	1	1.10621	0.429	0.167
SEPTIN2	1.03734e-09	1.80663e-05	1.10605	0.943	0.406
NDUFA5	7.9975e-06	0.139285	1.10594	0.543	0.2
NCK1	2.24562e-05	0.391097	1.10579	0.457	0.153
MYL12A	5.93665e-08	0.00103393	1.10535	0.971	0.525
VPS37B	1.788e-05	0.311398	1.10529	0.4	0.119
PCNA	0.000377245	1	1.10299	0.543	0.26
SDF4	0.00011039	1	1.10061	0.514	0.215
SRSF5	1.08339e-09	1.88684e-05	1.09926	0.971	0.68
HSPA4	0.00154794	1	1.09454	0.6	0.339
JTB	1.10533e-07	0.00192504	1.09257	0.857	0.356
GRAMD1A	0.000778695	1	1.09204	0.543	0.282
ZNHIT1	4.18415e-05	0.728712	1.09157	0.6	0.258
DIAPH1	1.88865e-07	0.00328927	1.09055	0.943	0.575
TMBIM6	2.1603e-09	3.76237e-05	1.08795	0.971	0.561
ERP29	2.26751e-07	0.0039491	1.08663	0.8	0.31
SORT1	1.41596e-07	0.00246604	1.08361	0.371	0.076
HDGF	0.000102355	1	1.07924	0.657	0.327
ATP5PF	1.26223e-07	0.0021983	1.07904	0.829	0.348
PIK3R1	0.000112301	1	1.07872	0.657	0.339
ATF6B	0.000125582	1	1.0787	0.6	0.294
PPP2R5A	0.00014249	1	1.07823	0.6	0.291
LRIF1	7.42127e-06	0.129249	1.07194	0.714	0.322
EMP3	3.1324e-07	0.00545539	1.07039	0.857	0.403
SMARCC2	0.00170245	1	1.06997	0.571	0.315
EEF2	2.75231e-09	4.79342e-05	1.06414	1	0.692
SLC25A11	6.80449e-05	1	1.06408	0.429	0.15
TRAM1	4.59212e-05	0.799764	1.06325	0.771	0.465
SRI	2.11414e-06	0.0368199	1.0629	0.886	0.463
RBM33	0.000336192	1	1.05949	0.657	0.356
CTSD	2.42509e-10	4.22353e-06	1.05347	0.743	0.232
MPDU1	6.81233e-05	1	1.05188	0.457	0.165
ATP5PB	1.06714e-05	0.185854	1.04946	0.771	0.394
CD9	8.35894e-08	0.00145579	1.04672	0.429	0.105
OCIAD1	3.6577e-06	0.0637025	1.04594	0.714	0.31
CD52	2.09279e-06	0.036448	1.04577	0.943	0.637
RBMS1	4.41369e-05	0.768688	1.04521	0.6	0.263
RNF167	3.19763e-06	0.0556899	1.04373	0.6	0.217
SLC2A6	1.87109e-07	0.00325869	1.04358	0.571	0.181
COX7A2	0.00010323	1	1.04239	0.514	0.217
RIOK3	0.000259845	1	1.03712	0.657	0.344
CACYBP	3.87634e-06	0.0675103	1.03682	0.771	0.375
HNRNPAB	4.57127e-06	0.0796132	1.03651	0.743	0.339
FLII	6.84452e-06	0.119204	1.036	0.743	0.36
CAPRIN1	0.000204127	1	1.03376	0.543	0.234
EEF1A1	2.06344e-08	0.000359369	1.0337	0.971	0.58
NUB1	3.11258e-07	0.00542086	1.03244	0.657	0.279
DDOST	1.7478e-05	0.304397	1.03156	0.657	0.294
DDX23	1.63209e-05	0.284245	1.03058	0.514	0.186
CNBP	7.21465e-08	0.0012565	1.03044	0.943	0.475
CLIC1	0.000486505	1	1.02981	0.571	0.274
TPP2	0.00071163	1	1.02644	0.514	0.246
HTATSF1	3.6124e-06	0.0629136	1.02508	0.571	0.208
TMCO1	1.17528e-05	0.204688	1.02411	0.686	0.301
MTHFD2	0.000351443	1	1.02358	0.571	0.279
VDAC1	2.14101e-05	0.372879	1.02292	0.629	0.263
PPP1R11	7.62623e-06	0.132818	1.02099	0.486	0.162
SAT1	5.9007e-07	0.0102767	1.01948	0.943	0.683
PAG1	0.00015454	1	1.01862	0.629	0.298
AHCYL1	0.000600786	1	1.01806	0.514	0.236
HSPE1	2.89221e-05	0.503708	1.01751	0.886	0.444
STIP1	0.000175043	1	1.01523	0.657	0.356
DNAJC21	0.000454544	1	1.0125	0.457	0.189
EIF3H	2.16146e-07	0.0037644	1.01079	0.943	0.561
TNIP2	8.99414e-06	0.156642	1.01016	0.457	0.146
NPTN	1.14761e-06	0.0199867	1.00975	0.8	0.36
PAK2	3.72904e-08	0.00064945	1.00838	0.943	0.647
CAST	1.3683e-08	0.000238303	1.00721	1	0.699
NET1	0.000273433	1	1.00687	0.4	0.146
PSMD2	5.5262e-05	0.962443	1.00598	0.657	0.291
ATP5PD	7.69453e-06	0.134008	1.00469	0.686	0.308
HSPA8	1.44952e-07	0.00252449	1.00457	1	0.661
IL17RA	2.10964e-05	0.367414	1.00434	0.6	0.246
SLC44A2	0.000192133	1	1.0043	0.657	0.344
CCT6A	0.000222032	1	1.00416	0.714	0.422
ACTR3	1.20495e-06	0.0209854	1.00129	0.971	0.709

## Sheet: Cluster 7
Gene	p_val	p_val_adj	avg_log2FC	pct.1	pct.2
CR2	4.77967e-14	8.32428e-10	4.43752	0.618	0.16
STAP1	3.6089e-12	6.28526e-08	3.62486	0.441	0.079
FCRL1	1.29116e-16	2.24869e-12	3.5975	0.824	0.314
CD19	1.4658e-10	2.55283e-06	2.91576	0.529	0.138
CD79B	3.32785e-10	5.79578e-06	2.90671	0.382	0.067
DENND5B	8.08787e-08	0.00140858	2.90542	0.412	0.11
FCMR	2.91021e-11	5.06842e-07	2.89784	0.647	0.221
PLEKHG1	4.83364e-11	8.41826e-07	2.88801	0.676	0.245
CXCR5	1.25905e-12	2.19277e-08	2.83766	0.529	0.11
SLAMF6	1.74019e-10	3.03071e-06	2.8216	0.441	0.088
ZBTB4	1.31503e-07	0.00229025	2.80937	0.441	0.131
MS4A1	2.48471e-13	4.32737e-09	2.7402	0.735	0.252
PAX5	7.87517e-10	1.37154e-05	2.73541	0.5	0.124
EBF1	1.38269e-07	0.00240809	2.7138	0.5	0.164
IKZF3	3.90765e-14	6.80556e-10	2.69264	0.618	0.136
PGGHG	3.67829e-09	6.4061e-05	2.63146	0.471	0.119
SCML4	1.51936e-05	0.264611	2.58564	0.529	0.233
CCR7	2.08021e-09	3.6229e-05	2.57717	0.471	0.114
BANK1	9.17645e-09	0.000159817	2.51236	0.794	0.402
ABLIM1	8.57551e-09	0.000149351	2.512	0.676	0.257
CHMP7	2.57673e-06	0.0448764	2.50913	0.5	0.195
LTB	2.04624e-10	3.56374e-06	2.50707	0.529	0.136
CD3D	1.23325e-07	0.00214782	2.4301	0.353	0.076
HIP1R	5.11301e-09	8.90481e-05	2.4197	0.529	0.152
CD22	7.46722e-10	1.30049e-05	2.37589	0.588	0.176
RALGPS2	9.02766e-09	0.000157226	2.36127	0.735	0.333
GRK5	1.32487e-08	0.000230739	2.297	0.588	0.195
CD69	1.17708e-12	2.05001e-08	2.28547	0.824	0.336
SMC6	2.7156e-07	0.00472948	2.26558	0.618	0.286
CHD7	1.23763e-11	2.15545e-07	2.22492	0.588	0.136
IGHM	3.2226e-07	0.00561248	2.20091	0.765	0.514
BLK	3.40283e-09	5.92637e-05	2.19351	0.5	0.129
PXK	1.06593e-05	0.185642	2.18412	0.588	0.274
SYPL1	8.81049e-06	0.153443	2.17926	0.441	0.167
FCER2	1.49211e-05	0.259866	2.1214	0.382	0.124
BUD31	2.13663e-05	0.372115	2.04186	0.441	0.176
SAT2	4.20441e-07	0.0073224	2.01864	0.353	0.081
ETS1	1.70396e-10	2.96761e-06	2.01426	0.765	0.305
CYFIP2	1.73764e-05	0.302627	2.01182	0.588	0.326
PLGRKT	1.90868e-05	0.332416	2.00005	0.382	0.131
IRS2	9.81987e-06	0.171023	1.9888	0.588	0.281
CR1	6.46263e-07	0.0112553	1.88169	0.559	0.212
MTR	2.74177e-05	0.477507	1.87553	0.412	0.15
SUMO3	1.26928e-05	0.221058	1.85171	0.559	0.267
BICDL1	3.20707e-06	0.0558543	1.81213	0.588	0.248
FAM102A	2.61592e-06	0.0455589	1.80441	0.382	0.102
SNX2	2.7475e-07	0.00478505	1.77933	0.765	0.457
TUT4	1.67383e-05	0.291514	1.7488	0.647	0.333
TSPAN3	3.15676e-06	0.0549781	1.7062	0.588	0.252
KRAS	0.000438539	1	1.68883	0.529	0.264
BACH2	1.11141e-05	0.193563	1.63608	0.559	0.248
MICB	4.18029e-06	0.0728039	1.6334	0.765	0.5
GIMAP6	2.86511e-07	0.00498988	1.6333	0.441	0.121
PABPC4	9.25882e-07	0.0161252	1.62643	0.676	0.307
ARL5A	9.37214e-05	1	1.61536	0.588	0.319
PHF1	5.09306e-05	0.887007	1.59524	0.529	0.245
LDB1	8.13741e-05	1	1.55438	0.412	0.155
BCLAF1	5.89783e-08	0.00102717	1.53903	0.912	0.643
ATP2A3	5.95417e-06	0.103698	1.5274	0.559	0.245
TNIK	0.000133463	1	1.51063	0.471	0.212
RAD21	4.38005e-05	0.762829	1.48989	0.676	0.386
MAML2	1.05803e-06	0.0184267	1.4771	0.676	0.305
BCAS2	5.47341e-05	0.95325	1.4526	0.559	0.255
TOMM7	3.19663e-07	0.00556725	1.44749	0.824	0.521
PLCG2	0.000137383	1	1.44229	0.647	0.369
HSD17B4	0.000201293	1	1.38393	0.735	0.46
OPTN	3.45975e-06	0.060255	1.37993	0.441	0.14
SP140	7.78967e-05	1	1.37155	0.735	0.467
SP100	2.95149e-08	0.000514032	1.36998	0.882	0.581
MT1E	7.1842e-06	0.12512	1.35132	0.618	0.25
GLUL	4.76523e-09	8.29912e-05	1.31796	0.735	0.264
UBE2I	0.000181802	1	1.31077	0.647	0.379
PIGY	4.42126e-05	0.770007	1.30951	0.529	0.238
SUZ12	8.08797e-05	1	1.30106	0.559	0.257
ARHGAP25	0.000129301	1	1.28419	0.618	0.336
TENT5C	0.00068086	1	1.2699	0.588	0.333
TERF2IP	0.000518335	1	1.26126	0.588	0.317
IVNS1ABP	0.00012591	1	1.25961	0.735	0.445
RPL22L1	4.26078e-05	0.742057	1.2477	0.706	0.402
ERP44	0.00164936	1	1.24571	0.735	0.467
MRC1	9.34909e-07	0.0162824	1.24024	0.382	0.095
SNRPB	0.000348712	1	1.21235	0.588	0.314
MCUB	0.000136348	1	1.21084	0.529	0.231
MAF	8.66761e-05	1	1.17573	0.5	0.207
KRIT1	0.000790923	1	1.17351	0.5	0.25
ITPKB	0.000693875	1	1.17251	0.559	0.283
PPP4C	0.000144126	1	1.16135	0.588	0.3
RPS21	2.30027e-07	0.00400615	1.16032	0.941	0.655
FCRLA	1.15243e-05	0.200707	1.14443	0.471	0.16
YWHAH	0.000244753	1	1.12828	0.706	0.452
VOPP1	2.84871e-05	0.496131	1.10388	0.588	0.26
CPEB1	1.10214e-06	0.0191948	1.07139	0.941	0.674
TSPYL1	0.000214571	1	1.06825	0.529	0.24
PPP3CC	0.000105883	1	1.05986	0.706	0.374
CCNI	1.06703e-06	0.0185834	1.00259	0.912	0.652
