# Supplementary material for: Persistent myeloid cell reprogramming despite miltefosine treatment in leishmania-infected macaques
Source: iScience. 2025 Nov 3;28(12):113900. doi: 10.1016/j.isci.2025.113900 (PMC12663736; doi:10.1016/j.isci.2025.113900)
Supplement: Table S2. DEG between L. infantum and naive RM, Cluster 0 [file mmc3.xlsx]

## Sheet: Feuil1
Gene	p_val	avg_log2FC	pct.1	pct.2
NLRP3	0.00170287	2.88537	0.615	0.235
PLAUR	0.000237112	2.79436	0.615	0.157
PDXDC1	0.00449804	2.77395	0.538	0.216
CHCHD2	0.00800184	2.61956	0.462	0.176
MALT1	0.00564058	2.57317	0.692	0.353
CHSY1	0.00264786	2.44451	0.538	0.196
SPDYA	0.0206019	2.38057	0.462	0.196
TUBB6	0.00246135	2.25995	0.692	0.353
ANKRD28	0.0324366	2.24389	0.538	0.275
CREB5	0.0206198	2.22117	0.462	0.176
MAGI3	0.0274207	2.08551	0.462	0.196
PRKD3	0.0065097	2.0183	0.615	0.294
SRI	0.0194779	2.01104	0.615	0.353
SLC9A7	0.00536577	1.7013	0.769	0.412
INPP5F	0.0114402	1.62628	0.769	0.608
SWAP70	0.00770696	1.59608	0.692	0.333
IST1	0.0176068	1.53748	0.615	0.353
NSD1	0.0337556	1.47973	0.769	0.471
ATP2B1	0.00231255	1.4448	0.769	0.373
STK4	0.00688874	1.42119	0.692	0.333
PHLPP1	0.00959672	1.41227	0.846	0.725
ATXN2	0.044239	1.37907	0.615	0.451
CALCRL	0.0173376	1.37204	0.769	0.51
MAPK8	0.0236832	1.33037	0.692	0.412
ATP11A	0.0259555	1.3275	0.692	0.373
TRIP12	0.0370684	1.32444	0.692	0.51
RAB31	0.0226705	1.3167	0.846	0.784
SRGAP2	0.0113788	1.31668	0.923	0.51
ANKH	0.000868814	1.30475	0.769	0.275
SPATA5	0.0313409	1.26305	0.538	0.255
MAMU-DRB1	0.000897905	1.2592	1	0.98
RILPL2	0.00364933	1.22743	0.846	0.451
CEP295	0.00744094	1.20507	0.769	0.412
PSAP	0.047881	1.20445	0.615	0.392
GADD45B	0.011756	1.2003	0.692	0.49
DENND5A	0.0258455	1.10484	0.769	0.667
DLG1	0.0076838	1.09596	0.846	0.588
PPM1E	0.00847192	1.06335	0.846	0.549
BCLAF1	0.0352996	1.05967	0.692	0.451
NLRP1	0.0473859	1.0531	0.769	0.706
ZNF326	0.00363165	1.04962	0.923	0.451
HDAC9	0.0388575	1.02646	0.769	0.51
RANBP2	0.0152778	-1.02952	0.692	0.863
UBE2D3	0.0377224	-1.03182	0.692	0.824
QKI	0.01119	-1.04831	0.846	0.961
SUSD6	0.0245184	-1.07206	0.462	0.765
MBNL1	0.0020763	-1.08414	0.769	0.98
RAP1A	0.0352365	-1.11302	0.615	0.765
SMCHD1	0.0072055	-1.15871	0.385	0.863
MARCHF6	0.0252864	-1.16641	0.538	0.725
FAM172A	0.0373395	-1.20146	0.308	0.647
HIVEP1	0.0471402	-1.22947	0.231	0.588
PDE4B	0.0279363	-1.24122	0.462	0.765
WDFY4	0.0289026	-1.2591	0.615	0.863
BIN3	0.0226453	-1.28987	0.462	0.745
ND3	5.78147e-05	-1.32798	1	0.98
AOAH	0.0101735	-1.33445	0.615	0.863
MICAL2	0.00861974	-1.33566	0.385	0.765
TPM3	0.00625221	-1.34783	0.692	0.804
FAM193A	0.0125107	-1.36994	0.308	0.765
YPEL3	0.0152588	-1.41179	0.308	0.686
SUCO	0.0365888	-1.41777	0.385	0.647
ATP1B3	0.00149895	-1.44271	0.615	0.922
ELL	0.00503542	-1.44278	0.538	0.824
ACTR3	0.00611786	-1.44736	0.538	0.804
ZBED1	0.0284085	-1.46957	0.538	0.706
LYST	0.0474754	-1.50867	0.308	0.588
RUNX1	0.0103234	-1.57315	0.462	0.824
TIPARP	0.0183692	-1.57522	0.308	0.667
GNA15	0.00429606	-1.58153	0.308	0.784
BHLHE40	0.00618932	-1.58535	0.538	0.824
LRCH3	0.0325527	-1.62165	0.154	0.569
HP1BP3	0.0489343	-1.64204	0.154	0.49
GABRG3	0.00432389	-1.70599	0.308	0.745
SF3B1	0.00560021	-1.71978	0.231	0.706
MAFF	0.0171643	-1.73704	0.077	0.49
RHOH	0.00199972	-1.78492	0.462	0.843
BBX	0.0467387	-1.79967	0.231	0.51
P4HB	0.00573452	-1.80299	0.538	0.784
MPHOSPH8	0.0164294	-1.80511	0.154	0.588
PID1	0.0123305	-1.8208	0.385	0.784
LRBA	0.0112618	-1.82327	0.154	0.608
TBC1D12	0.0467387	-1.85059	0.231	0.51
EIF4A3	0.00123949	-1.85097	0.308	0.804
MCL1	0.0179847	-1.85269	0.385	0.686
ATXN1	0.00997913	-2.0707	0.077	0.529
ZBTB20	0.00293409	-2.15178	0.308	0.706
ZNF451	0.0177018	-2.17014	0.154	0.529
PARVB	0.0144942	-2.18353	0.154	0.529
PTPN9	0.0153101	-2.18538	0.231	0.549
ZEB1	0.044348	-2.28037	0.154	0.451
NIBAN1	0.0468404	-2.29686	0.154	0.49
CITED1	0.0333663	-2.30977	0.077	0.412
AGPAT3	0.0171577	-2.3241	0.154	0.51
BMP2K	0.0316657	-2.40916	0.154	0.471
SEPTIN7	0.0151773	-2.47113	0.077	0.471
PIKFYVE	0.0116369	-3.00331	0.077	0.471
SLC41A2	0.011024	-3.0257	0.077	0.471
WDR45B	0.00345136	-3.11898	0.154	0.608
COP1	4.50171e-05	-3.55296	0.154	0.784
