# Supplementary material for: Persistent myeloid cell reprogramming despite miltefosine treatment in leishmania-infected macaques
Source: iScience. 2025 Nov 3;28(12):113900. doi: 10.1016/j.isci.2025.113900 (PMC12663736; doi:10.1016/j.isci.2025.113900)
Supplement: Table S3. DEG between HTi and naive RM, Cluster 0 [file mmc4.xlsx]

## Sheet: Feuil1
Gene	p_val	avg_log2FC	pct.1	pct.2
ZC3H12C	0.00608923	2.9424	0.371	0.137
PECR	0.035347	2.89163	0.286	0.118
DNASE1L3	0.0401702	2.20676	0.314	0.137
TENT5C	0.0340447	2.16224	0.343	0.157
SIL1	0.0470446	2.02106	0.371	0.196
SAMSN1	0.0122472	2.00888	0.4	0.176
FHIT	0.0160102	2.00779	0.314	0.098
RILPL2	0.00034732	1.90816	0.714	0.451
CALCRL	0.0012719	1.90796	0.714	0.51
MYOF	0.000446773	1.87651	0.629	0.235
POR	0.0353411	1.70766	0.429	0.235
ZNF267	0.00605304	1.67808	0.486	0.216
BCL11A	0.000792666	1.67234	0.714	0.412
SFMBT2	0.00859226	1.64047	0.457	0.216
RTN4	0.0321881	1.61547	0.543	0.353
MALT1	0.0438533	1.58398	0.543	0.353
TBC1D4	0.000481274	1.5668	0.771	0.431
MAGI3	0.00162518	1.56517	0.514	0.196
IFNGR2	0.00266852	1.55707	0.514	0.196
ND5	5.36505e-05	1.48928	0.857	0.549
STX11	0.0048988	1.47652	0.571	0.275
PELI1	0.00540999	1.45789	0.657	0.392
LYZ	0.00947199	1.45283	0.629	0.333
RANBP9	0.00822151	1.3777	0.571	0.314
MAMU-DRB1	5.83722e-08	1.34947	1	0.98
RMND5A	0.0339262	1.34941	0.371	0.176
RASGEF1B	9.412e-05	1.34871	0.914	0.608
SERPINB9	0.00846273	1.31551	0.571	0.314
HDAC9	0.00117717	1.3143	0.743	0.51
SLC9A7	0.0142797	1.31115	0.657	0.412
EMP3	0.00599085	1.29697	0.629	0.333
IL2RG	0.00698783	1.2688	0.571	0.294
WDR26	0.000407099	1.26058	0.657	0.196
FLT3	0.000746641	1.24938	0.8	0.412
FOXN2	0.049309	1.24895	0.486	0.294
CNOT4	0.0186365	1.24645	0.514	0.255
CTSH	0.049309	1.23141	0.486	0.294
CNOT6L	9.43014e-05	1.22616	0.8	0.373
ATRN	0.0351889	1.22606	0.457	0.235
ATP2B1	0.00033442	1.22171	0.771	0.373
DDHD1	0.00202823	1.17929	0.657	0.412
GK	0.0423919	1.16825	0.429	0.235
SELENOI	0.00547926	1.16374	0.486	0.196
ALCAM	0.00114481	1.14377	0.971	0.725
JARID2	0.0141587	1.09369	0.857	0.765
SGMS1	0.0397752	1.0918	0.486	0.275
LENG8	0.00726047	1.08343	0.714	0.471
LAT2	0.0349264	1.08212	0.514	0.294
NAMPT	0.00939333	1.07932	0.829	0.686
MAPRE2	0.0455954	1.0599	0.457	0.275
TUBA1B	0.0238069	1.05925	0.629	0.373
CBLB	0.0457756	1.05816	0.686	0.49
RPL6	0.00222586	1.05542	0.771	0.49
DCAF1	0.0394951	1.05183	0.514	0.294
ZMYM5	0.0229002	1.04565	0.457	0.235
NXPE3	0.00221103	1.04517	0.714	0.333
SAMD4B	0.0138146	1.00296	0.657	0.392
ADGRG5	0.0125003	-1.00721	0.486	0.706
PPP4R1	0.0490609	-1.05234	0.343	0.51
RBM25	0.00103104	-1.07651	0.657	0.843
GRB2	0.0243911	-1.10211	0.543	0.706
ADAP1	0.0374459	-1.1028	0.457	0.588
SINHCAF	0.0287424	-1.12712	0.514	0.627
NIPA2	0.0103015	-1.1503	0.457	0.647
GNA15	0.00340931	-1.15051	0.6	0.784
PLEKHM2	0.021983	-1.15525	0.457	0.647
ZNF451	0.0306097	-1.15961	0.343	0.529
RHOH	0.000884049	-1.16613	0.486	0.843
MPHOSPH8	0.0213184	-1.18053	0.371	0.588
ABCC1	0.0161213	-1.186	0.514	0.627
DUSP18	0.0130336	-1.20207	0.286	0.529
EXT1	0.0234363	-1.2171	0.4	0.627
TIPARP	0.00463654	-1.24341	0.429	0.667
LRMDA	0.00442566	-1.2843	0.4	0.667
ELL	0.000261816	-1.31059	0.514	0.824
PTPN9	0.016223	-1.40071	0.4	0.549
MACO1	0.00788003	-1.40487	0.457	0.647
SLC41A2	0.0316038	-1.41311	0.257	0.471
GABRG3	0.000288393	-1.47678	0.4	0.745
ASL	0.00209342	-1.57663	0.343	0.647
ARHGAP10	0.0316887	-1.82577	0.171	0.373
ND3	2.77999e-12	-1.96802	1	0.98
HIVEP3	0.0053018	-2.029	0.143	0.431
P4HB	1.28814e-06	-2.35117	0.343	0.784
