# Supplementary material for: Persistent myeloid cell reprogramming despite miltefosine treatment in leishmania-infected macaques
Source: iScience. 2025 Nov 3;28(12):113900. doi: 10.1016/j.isci.2025.113900 (PMC12663736; doi:10.1016/j.isci.2025.113900)
Supplement: Table S4. DEG between L. infantum and naive RM, Cluster 1 [file mmc5.xlsx]

## Sheet: Feuil1
Gene	p_val	avg_log2FC	pct.1	pct.2
IRS2	0.00254825	5.22981	0.636	0
TPM4	0.0157621	4.97964	0.455	0
XPO1	0.00254825	4.89785	0.636	0
ASXL1	0.0157621	4.87238	0.455	0
ATP8B4	0.0359098	4.80004	0.364	0
GABARAP	0.00654733	4.6766	0.545	0
ALOX5AP	0.0157621	4.45691	0.455	0
MSR1	0.0359098	4.3192	0.364	0
TNPO3	0.0446539	3.80453	0.455	0.091
S100A8	0.0435235	3.77604	0.545	0.182
HSPD1	0.0212862	3.67982	0.545	0.091
CHD6	0.0446539	3.5883	0.455	0.091
NFX1	0.0446539	3.38886	0.455	0.091
AARS1	0.0446539	3.31782	0.455	0.091
CD81	0.00576534	3.27808	0.727	0.182
SLC35A3	0.00321041	3.18346	0.727	0.091
DMXL2	0.0261848	3.17	0.545	0.091
SLCO3A1	0.0261848	3.10154	0.545	0.091
NLRP1	0.0172059	3.09436	0.545	0.091
CCNI	0.0223833	2.95452	0.636	0.182
NUFIP2	0.00134387	2.93141	0.909	0.182
RPLP1	0.0320288	2.79631	0.545	0.091
RNASE6	0.0261848	2.77763	0.545	0.091
ITM2B	0.00461787	2.7741	0.727	0.182
VSIR	0.00105513	2.70248	0.909	0.182
RPL26	0.0270963	2.68983	0.636	0.182
HSPA5	0.0162957	2.66819	0.818	0.545
RPL3	0.014368	2.61933	0.727	0.364
USP8	0.0222973	2.52667	0.636	0.091
RPL37	0.0326421	2.52573	0.636	0.182
TAPBP	0.0391329	2.49105	0.636	0.182
ENO1	0.0446559	2.42357	0.636	0.273
RPLP2	0.0013602	2.41491	0.909	0.455
RPL8	0.0298476	2.38622	0.727	0.364
RHOG	0.0223833	2.32956	0.636	0.182
ENTPD1	0.0238917	2.30147	0.727	0.182
RPS20	0.00878476	2.26394	0.818	0.273
WNK1	0.0140544	2.25609	0.727	0.273
FMC1-LUC7L2	0.00787089	2.23124	0.909	0.364
CFP	0.0158022	2.21231	0.818	0.273
GLIPR2	0.0115357	2.19308	0.727	0.273
RPS11	0.00428475	2.19171	0.909	0.273
SERPINB1	0.0435235	2.10564	0.545	0.182
RAB31	0.0493866	2.10009	0.727	0.364
UBA52	0.0017113	2.06499	1	0.364
IQGAP1	0.00711958	2.05748	0.818	0.455
APLP2	0.0018257	2.02721	1	0.455
HBEGF	0.0250221	2.02251	0.727	0.364
MYH9	0.00975593	2.01105	0.818	0.364
SMAP2	0.0162929	1.94876	0.727	0.182
ALDOA	0.00799285	1.94681	0.909	0.273
BAG3	0.0287311	1.8814	0.727	0.182
HSPA8	0.0391329	1.85702	0.636	0.182
RPS7	0.0493866	1.85135	0.727	0.364
ARID5B	0.0158022	1.83693	0.818	0.273
RBM47	0.00366416	1.7911	1	0.545
CD86	0.0352885	1.76921	0.727	0.273
MYL6	0.0343919	1.64924	0.727	0.182
RPS14	0.00925709	1.63034	0.909	0.455
RPL22	0.0197757	1.55283	0.727	0.182
BIRC6	0.0106658	1.50179	0.909	0.545
PTP4A1	0.0325469	1.48606	0.818	0.273
MAMU-DRA	0.0215092	1.46991	1	0.818
NKTR	0.0190528	1.45007	0.818	0.273
BAZ1A	0.0413219	1.42717	0.818	0.364
TBC1D24	0.0430864	1.42532	0.909	0.545
PSAP	0.0150867	1.42372	1	0.818
RPS23	0.0385852	1.41907	0.818	0.545
FOXO1	0.0397793	1.40599	0.818	0.636
S100A4	0.0366902	1.36419	0.909	0.545
FNDC3B	0.0385852	1.35349	0.818	0.545
NUDT3	0.0251598	1.34649	1	0.636
DIAPH1	0.0370077	1.34084	0.818	0.455
RPS5	0.0311213	1.32478	0.909	0.545
KLF6	0.0300526	1.32073	1	0.727
MAMU-DRB1	0.0180817	1.28988	1	1
SDCBP	0.0325469	1.27696	0.818	0.273
VIM	0.0485892	1.25492	0.909	0.818
ANXA2	0.0485892	1.1349	0.909	0.818
RAB1A	0.0409796	1.12545	0.727	0.182
U2	0.0169201	-1.54781	0.364	0.909
TMTC2	0.0350054	-1.5842	0.364	0.818
PRRC2C	0.0154858	-1.83705	0.545	0.909
AKT3	0.0413219	-1.9562	0.364	0.818
ACAP3	0.0325469	-2.01151	0.273	0.818
ABR	0.00799285	-2.02419	0.364	0.818
SMG6	0.0326421	-2.06864	0.182	0.636
SCAPER	0.0418646	-2.20995	0.364	0.636
LYST	0.00878476	-2.3704	0.273	0.818
ND3	0.00225597	-2.59644	0.909	0.909
TMC6	0.00302587	-2.71403	0.273	0.818
SUCO	0.0217491	-2.78188	0.273	0.636
CNTRL	0.0446559	-2.88962	0.273	0.636
EXOC4	0.037563	-2.9866	0.273	0.636
