# Supplementary material for: Persistent myeloid cell reprogramming despite miltefosine treatment in leishmania-infected macaques
Source: iScience. 2025 Nov 3;28(12):113900. doi: 10.1016/j.isci.2025.113900 (PMC12663736; doi:10.1016/j.isci.2025.113900)
Supplement: Table S5. DEG between HTi and naive RM, Cluster 1 [file mmc6.xlsx]

## Sheet: Feuil1
Gene	p_val	avg_log2FC	pct.1	pct.2
PLD5	0.00378018	4.95643	0.513	0
DDHD1	0.00976444	3.77942	0.513	0.091
MAP3K1	0.0349971	3.74516	0.41	0.091
NLRP1	0.0272327	3.26278	0.436	0.091
SLCO3A1	0.0259448	3.05182	0.462	0.091
UBE2H	0.0382786	2.54383	0.436	0.091
VSIR	0.00202762	2.47109	0.718	0.182
HSPA9	0.0436604	2.4397	0.436	0.091
ITM2B	0.0131974	2.42653	0.59	0.182
MORF4L1	0.0101703	2.38833	0.615	0.182
ARPC3	0.0340305	2.38101	0.462	0.091
GTF2B	0.0378762	2.34209	0.513	0.182
IGF2R	0.0237704	2.33472	0.564	0.182
COP1	0.0313226	2.30191	0.564	0.273
CLK1	0.00690564	2.28495	0.667	0.273
IQGAP1	0.00483435	2.23375	0.795	0.455
USP8	0.00997841	2.23093	0.59	0.091
RPS20	0.0459775	2.23091	0.667	0.273
IFNGR2	0.0486293	2.22633	0.59	0.364
XPO6	0.0177238	2.13327	0.615	0.182
KLF7	0.0340273	2.05282	0.667	0.455
RPL22	0.0387845	2.0118	0.538	0.182
FKBP5	0.0405323	1.88075	0.769	0.545
FNDC3B	0.0193324	1.86157	0.795	0.545
PIK3R5	0.0131004	1.84917	0.718	0.182
RIPK2	0.032113	1.84751	0.538	0.182
NUFIP2	0.0328005	1.84153	0.564	0.182
ARIH1	0.0290687	1.81573	0.692	0.455
BTG1	0.0417379	1.7319	0.59	0.273
ND5	0.0159349	1.72204	0.718	0.364
EEF2	0.0327245	1.55676	0.59	0.273
RPS11	0.0201419	1.32287	0.692	0.273
MED13L	0.00935082	1.27859	0.821	0.455
USP34	0.0391475	1.27792	0.744	0.273
ACTR2	0.0137905	1.19262	0.795	0.455
MAMU-DRB1	0.0350525	1.15458	1	1
ZEB2	0.0392642	1.00053	0.949	0.818
SLC2A6	0.0430323	-1.03477	0.564	0.818
SRSF11	0.0482432	-1.08532	0.564	0.818
LYST	0.0493856	-1.08908	0.41	0.818
ACAP3	0.0393074	-1.13881	0.436	0.818
HPCAL1	0.0430002	-1.1442	0.462	0.727
BAZ2B	0.0312743	-1.1989	0.359	0.727
ARHGAP4	0.00884968	-1.31327	0.359	0.727
JMY	0.02127	-1.32709	0.41	0.818
SUCO	0.0231566	-1.34599	0.359	0.636
AKT3	0.00738971	-1.37343	0.359	0.818
SCAPER	0.0131096	-1.6471	0.282	0.636
CAB39	0.0428503	-1.74353	0.282	0.545
SLC38A1	0.00394562	-2.0435	0.692	0.909
ND3	0.000247113	-2.12725	0.974	0.909
CNTRL	0.0366999	-2.20226	0.385	0.636
ICAM1	0.0450713	-2.24958	0.205	0.455
TMC6	0.000201261	-2.42065	0.205	0.818
ZNF326	0.0297018	-2.43117	0.205	0.545
TNIK	0.0345027	-2.60293	0.051	0.273
CCDC91	0.0107092	-3.10782	0.154	0.455
TMEM135	0.0275165	-3.17977	0.051	0.273
