# Supplementary material for: Persistent myeloid cell reprogramming despite miltefosine treatment in leishmania-infected macaques
Source: iScience. 2025 Nov 3;28(12):113900. doi: 10.1016/j.isci.2025.113900 (PMC12663736; doi:10.1016/j.isci.2025.113900)
Supplement: Table S6. DEG between L. infantum and naive RM, Cluster 3 [file mmc7.xlsx]

## Sheet: Feuil1
Gene	p_val	avg_log2FC	pct.1	pct.2
HBEGF	0.00277869	5.34983	0.625	0
FCN2	0.00242388	4.59466	0.75	0.083
TENT4A	0.0298678	4.19963	0.375	0
S100A4	0.000525559	4.16808	1	0.333
NCAM1	0.0298678	3.89478	0.375	0
RC3H1	0.0376503	3.8629	0.5	0.083
FCER1A	0.0294796	3.84473	0.625	0.25
NAB1	0.00773712	3.69479	0.625	0.083
PDCD7	0.0298678	3.68916	0.375	0
CYSLTR1	0.0292546	3.56058	0.5	0.083
NHSL2	0.00178888	3.33504	0.75	0.083
CHST11	0.000586687	3.26283	1	0.25
RELL1	0.0298678	3.26256	0.375	0
GALNT3	0.0292546	3.17584	0.5	0.083
SLC20A1	0.00300099	3.08502	0.875	0.25
KCNQ1	0.0164404	3.02291	0.625	0.167
EPS8	0.0294796	3.01447	0.625	0.25
HACD4	0.0209734	2.96927	0.625	0.167
HSPA5	0.000596393	2.88193	1	1
ACOX1	0.0366239	2.76287	0.625	0.25
TIMP1	0.00171914	2.7026	0.875	0.083
AHI1	0.0294796	2.68423	0.625	0.25
SLC30A7	0.0292546	2.64315	0.5	0.083
NFIL3	0.00228787	2.63186	0.875	0.25
CD1B	0.0471867	2.42134	0.625	0.333
VPS35	0.0265593	2.34789	0.625	0.167
OGFRL1	0.0355466	2.32399	0.75	0.333
PISD	0.0451932	2.32345	0.625	0.25
MPDU1	0.00790841	2.30798	0.75	0.167
SLC39A1	0.0366239	2.29043	0.625	0.25
HERPUD2	0.0060874	2.25506	0.75	0.167
YBX3	0.021151	2.24219	0.875	0.333
LARS1	0.0289248	2.17866	0.75	0.333
BUD23	0.00526104	2.16065	0.875	0.333
STIM2	0.0367104	2.158	0.75	0.583
RFC1	0.0451932	2.15427	0.625	0.25
RNF139	0.0416622	2.14459	0.625	0.167
CD52	0.00380034	2.13291	1	0.833
MIER1	0.0188048	2.11103	0.75	0.333
HADHA	0.0233638	2.05275	0.875	0.583
MED8	0.0289248	2.01712	0.75	0.333
KIF14	0.00513513	1.99412	1	0.417
CDKN1A	0.00355473	1.99021	1	0.583
TMEM43	0.0451932	1.97947	0.625	0.25
GINM1	0.0451932	1.96053	0.625	0.25
TRABD	0.0420928	1.92783	0.75	0.5
SETD2	0.00454753	1.92131	1	0.583
ERO1B	0.0320726	1.89203	0.75	0.417
FLT3	0.0132052	1.8663	0.875	0.75
UBXN2A	0.0202099	1.84228	0.75	0.25
TOB2	0.0233936	1.83292	0.75	0.333
TRIB1	0.039149	1.83217	0.75	0.417
SMAP2	0.00376092	1.82684	1	0.75
ANXA1	0.0023076	1.78025	1	0.917
RHOB	0.00229882	1.77793	1	0.833
FKBP3	0.039149	1.77731	0.75	0.417
ZC3HAV1	0.0267227	1.74648	1	0.583
MCRS1	0.021151	1.73058	0.875	0.333
NDRG1	0.0233638	1.72787	0.875	0.583
PMAIP1	0.025858	1.71924	1	0.5
H3-5	0.00104196	1.68043	1	1
ELF1	0.0150873	1.67769	1	0.917
GGNBP2	0.0267227	1.67389	0.875	0.667
NMI	0.039149	1.66503	0.75	0.417
AIM2	0.0276557	1.6557	0.875	0.833
TUBB6	0.0200475	1.58688	1	0.417
PSMA5	0.0434206	1.57045	0.75	0.333
DPH2	0.0420656	1.56755	0.875	0.583
ZNF703	0.0301739	1.49805	0.875	0.5
MEF2C	0.0440592	1.4949	0.875	0.75
NR4A1	0.00381353	1.47303	1	0.917
KLF4	0.0186163	1.43089	1	1
MAP4K1	0.0420656	1.42372	0.875	0.583
APLP2	0.00479817	1.40888	1	0.75
NDEL1	0.0200475	1.38768	0.875	0.5
FXYD5	0.0184395	1.3816	1	0.75
KTN1	0.0405991	1.36178	1	0.75
MGLL	0.021151	1.35415	0.875	0.333
RGS2	0.00381353	1.33447	1	0.917
NR4A2	0.00754465	1.28925	1	0.667
NDFIP1	0.0181755	1.27903	1	0.667
VAV2	0.0382229	1.26888	0.875	0.417
MTPN	0.0488002	1.26234	0.875	0.833
RGS1	0.0186163	1.14692	1	0.917
EIF3I	0.0218317	1.14638	0.875	0.667
XRN2	0.0488002	1.14254	0.875	0.833
RBM8A	0.0440592	1.13081	0.875	0.75
NME2	0.0150873	1.08237	1	0.917
IFI30	0.0186163	1.06506	1	0.917
VIM	0.0150873	1.05502	1	1
PIP4K2A	0.0276557	1.02012	1	0.75
GPBP1	0.0440592	1.0112	0.875	0.75
UCP2	0.0228475	-1.00034	0.875	1
ZYX	0.0186163	-1.00754	0.875	1
SLAMF7	0.0278905	-1.01522	1	1
CSF2RB	0.0420928	-1.01579	0.25	0.833
ITGB2	0.0276557	-1.029	0.625	1
H2AFY	0.0150873	-1.02936	0.875	1
FAM120A	0.0440592	-1.09603	0.625	0.917
ARID1A	0.0393921	-1.14848	0.5	0.917
KDM4C	0.0283779	-1.16005	0.25	0.833
GPCPD1	0.0346597	-1.18087	0.25	0.833
PTPN2	0.0488002	-1.26385	0.625	1
RAB30	0.0283779	-1.27546	0.25	0.833
NMU	0.039149	-1.3362	0.25	0.75
MATR3	0.00964015	-1.34397	0.75	0.917
TAPBP	0.0150492	-1.35871	0.75	1
ZBED1	0.0247131	-1.36055	0.625	0.917
DCTN3	0.0285791	-1.36675	0.375	0.917
PLAC8	0.0228475	-1.3835	0.875	1
UQCRQ	0.0256231	-1.39346	0.375	0.75
SMARCC2	0.0471867	-1.39367	0.125	0.667
ARHGEF6	0.0444162	-1.39495	0.375	0.833
EPB41L2	0.0462892	-1.4001	0.375	0.75
LAMTOR2	0.00608784	-1.41007	0.75	0.917
ID2	0.0474424	-1.41992	0.5	0.917
PLEKHO1	0.0132052	-1.43304	0.625	0.917
RBM14	0.0247131	-1.45742	0.625	0.917
TMTC2	0.0301272	-1.48254	0.625	0.917
RGS10	0.00947692	-1.48819	0.5	1
MTA2	0.0260324	-1.50206	0.125	0.75
TNFAIP3	0.0301272	-1.50313	0.625	0.917
CFLAR	0.0488002	-1.5133	0.75	0.917
FUCA1	0.0434206	-1.53651	0.25	0.667
PTPRE	0.0149354	-1.54377	0.625	1
CD81	0.00671782	-1.56097	0.625	0.917
LAMTOR1	0.0355466	-1.57126	0.25	0.667
ADA2	0.0461765	-1.58743	0.5	0.833
TYK2	0.0246638	-1.61243	0.375	0.833
SERPINB9	0.0118389	-1.63553	0.5	1
MSL1	0.0451932	-1.64157	0.125	0.583
ABR	0.0367104	-1.66056	0.375	0.833
ZNFX1	0.0246638	-1.66321	0.375	0.833
VPS28	0.0209901	-1.6688	0.125	0.75
SAFB	0.0218317	-1.6896	0.5	0.917
ACTR10	0.0444162	-1.70483	0.5	0.75
UBE2I	0.0385393	-1.73055	0.125	0.667
OST4	0.00731891	-1.73397	0.625	0.833
DPH1	0.0200475	-1.73872	0.375	0.833
TTC3	0.0320726	-1.75109	0.25	0.75
SHOC2	0.00530409	-1.75322	0.625	0.917
NDUFB4	0.0246638	-1.76134	0.375	0.833
CPVL	0.00972228	-1.76791	0.75	1
RSL1D1	0.0137818	-1.78596	0.5	0.833
LZIC	0.0451932	-1.80165	0.125	0.583
RNASEH2B	0.025858	-1.80293	0.5	0.833
PNN	0.0444162	-1.80297	0.375	0.833
BDP1	0.0475094	-1.81782	0.25	0.75
RPS6KA1	0.0312775	-1.82505	0.125	0.667
GTF2H1	0.0385393	-1.83066	0.125	0.667
MLEC	0.0120437	-1.8327	0.25	0.833
IDH3G	0.0382229	-1.84002	0.375	0.75
ZMYM5	0.0252226	-1.86165	0.125	0.667
MRPS6	0.00827168	-1.86513	0.25	0.917
HERC3	0.016821	-1.87103	0.125	0.75
TMEM219	0.0320726	-1.90765	0.25	0.75
ND3	0.000596393	-1.91176	1	1
NSFL1C	0.016821	-1.92667	0.125	0.75
UGGT1	0.0366239	-1.93614	0.125	0.583
EIF4E2	0.00827168	-1.93622	0.375	0.833
SRSF9	0.0104088	-1.94614	0.25	0.917
FNDC3A	0.0231027	-1.94617	0.25	0.833
MMP25	0.0108361	-1.95242	0.25	0.75
EHD1	0.00958168	-1.95582	0.25	0.833
IGHM	0.0294796	-1.95845	0.125	0.583
RELB	0.0382229	-1.97187	0.375	0.75
UBAP2	0.0382229	-1.98763	0.375	0.75
UBAP1	0.0231027	-1.99013	0.25	0.833
ITGAL	0.0315433	-2.00759	0.5	0.833
DNM2	0.00416477	-2.02891	0.625	0.917
TBC1D8	0.0447818	-2.03427	0.875	0.917
ZMYM2	0.0355466	-2.045	0.25	0.667
DDT	0.021151	-2.0618	0.25	0.75
EML4	0.0461765	-2.08082	0.5	0.833
CCNG2	0.0170251	-2.0836	0.25	0.75
UBN1	0.00834214	-2.08862	0.125	0.75
CTDSP2	0.0170251	-2.09365	0.25	0.75
NAP1L4	0.00653603	-2.09882	0.375	0.833
PHF20	0.0136231	-2.10485	0.25	0.75
HECTD1	0.0385393	-2.13146	0.125	0.667
CMIP	0.0475094	-2.139	0.25	0.75
RFTN1	0.0153588	-2.16141	0.375	0.917
PHIP	0.0367104	-2.16985	0.375	0.833
UBE2W	0.0187008	-2.18804	0.25	0.833
KRR1	0.0312775	-2.20048	0.125	0.667
ARHGEF2	0.00827168	-2.20184	0.375	0.833
ZDHHC18	0.0366239	-2.21128	0.125	0.583
TM9SF3	0.0130239	-2.23211	0.375	0.833
CLN3	0.0106046	-2.24091	0.125	0.75
HCK	0.00325208	-2.26282	0.625	0.917
SLC31A2	0.0202099	-2.26996	0.125	0.667
AOAH	0.0163618	-2.27993	0.625	0.917
PITRM1	0.0253979	-2.28943	0	0.5
RALGAPB	0.0106046	-2.3155	0.125	0.75
NFKB1	0.0461765	-2.32309	0.5	0.833
NOA1	0.048014	-2.32543	0	0.417
GSAP	0.0252226	-2.35116	0.125	0.667
CCND1	0.048014	-2.38018	0	0.417
CD84	0.0120437	-2.38773	0.25	0.833
PZP	0.048014	-2.41547	0	0.417
SAP30BP	0.0253979	-2.41873	0	0.5
BLM	0.0253979	-2.43841	0	0.5
PAQR8	0.0253979	-2.45514	0	0.5
SLC46A3	0.0136231	-2.47443	0.25	0.75
CLOCK	0.048014	-2.47789	0	0.417
ZNF652	0.048014	-2.49344	0	0.417
DUSP18	0.00241926	-2.50149	0.125	0.833
GTDC1	0.0253979	-2.51529	0	0.5
GPR157	0.0253979	-2.54888	0	0.5
ATF1	0.0451932	-2.55281	0.125	0.583
MAP2K5	0.0451932	-2.56853	0.125	0.583
IRF2	0.0366239	-2.56993	0.125	0.583
PECAM1	0.0202099	-2.57169	0.125	0.667
SASH3	0.0451932	-2.5736	0.125	0.583
NPTN	0.0060874	-2.60211	0	0.667
PCCA	0.0366239	-2.62183	0.125	0.583
KANSL1	0.0252226	-2.62818	0.125	0.667
HELZ	0.0253979	-2.63147	0	0.5
ZNF268	0.048014	-2.653	0	0.417
EHBP1	0.0253979	-2.66411	0	0.5
CTBS	0.0127916	-2.67056	0	0.583
ANO10	0.0253979	-2.67784	0	0.5
FBXO42	0.00652161	-2.68125	0.125	0.75
MED23	0.0294796	-2.68896	0.125	0.583
MTMR3	0.0312775	-2.70885	0.125	0.667
ST6GAL1	0.0253979	-2.71284	0	0.5
MFN1	0.0127916	-2.72569	0	0.583
GLCCI1	0.00271718	-2.73791	0	0.75
ZNF366	0.0137818	-2.7622	0.5	0.833
ZFHX3	0.0127916	-2.76649	0	0.583
MIDEAS	0.00465916	-2.82512	0.25	0.833
WDR44	0.0366239	-2.83871	0.125	0.583
VPS13A	0.0060874	-2.84874	0	0.667
CLEC9A	0.0366239	-2.89366	0.125	0.583
TMEM258	0.0060874	-2.89509	0	0.667
PRCC	0.0127916	-2.89612	0	0.583
NFAT5	0.0256231	-2.93523	0.375	0.75
RALA	0.00731891	-2.94016	0.5	0.917
ISM1	0.00271718	-2.94758	0	0.75
GK5	0.048014	-2.95139	0	0.417
WDFY4	0.00276315	-2.96972	0.5	0.917
ERCC6L2	0.0253979	-2.97333	0	0.5
CFL2	0.0253979	-2.98898	0	0.5
SLAMF8	0.0060874	-3.00112	0	0.667
VSIG8	0.0253979	-3.01651	0	0.5
CALU	0.0127916	-3.02697	0	0.583
TNIP2	0.0127916	-3.04904	0	0.583
TGS1	0.0253979	-3.05704	0	0.5
RABGAP1	0.0253979	-3.06803	0	0.5
HDAC9	0.00506661	-3.07915	0.125	0.75
CARM1	0.0060874	-3.11733	0	0.667
RSRC1	0.048014	-3.14713	0	0.417
DBN1	0.0253979	-3.16763	0	0.5
NARS2	0.0127916	-3.17253	0	0.583
MRTFA	0.0127916	-3.17457	0	0.583
NUMB	0.00856802	-3.20006	0.25	0.75
VTI1A	0.0127265	-3.22047	0.125	0.667
MAPK14	0.048014	-3.22947	0	0.417
OXCT1	0.048014	-3.26978	0	0.417
TMEM14A	0.0127916	-3.32426	0	0.583
ARHGAP31	0.0160894	-3.34189	0.125	0.667
MAML3	0.0252226	-3.37158	0.125	0.667
RAB7B	0.0366239	-3.37968	0.125	0.583
GPHN	0.0253979	-3.44704	0	0.5
PAK3	0.0253979	-3.48715	0	0.5
IDO2	0.0253979	-3.56846	0	0.5
TSPAN33	0.0136231	-3.58694	0.25	0.75
TMEM201	0.0060874	-3.58862	0	0.667
FAM133B	0.00526104	-3.67347	0.125	0.833
PLPP1	0.0060874	-3.70627	0	0.667
CAMK2D	0.0434206	-3.77765	0.25	0.667
APC	0.0127916	-4.03855	0	0.583
CDH20	0.0253979	-4.15224	0	0.5
ZHX2	0.0253979	-4.23787	0	0.5
DNASE1L3	0.000807427	-4.26823	0.25	0.917
CLNK	0.00271718	-5.2607	0	0.75
GABRG3	0.0060874	-5.26213	0	0.667
