# Supplementary material for: Persistent myeloid cell reprogramming despite miltefosine treatment in leishmania-infected macaques
Source: iScience. 2025 Nov 3;28(12):113900. doi: 10.1016/j.isci.2025.113900 (PMC12663736; doi:10.1016/j.isci.2025.113900)
Supplement: Table S7. DEG between HTi and naive RM, Cluster 3 [file mmc8.xlsx]

## Sheet: Feuil1
Gene	p_val	avg_log2FC	pct.1	pct.2
NCAM1	0.00924047	4.28557	0.429	0
PLD5	0.000873899	3.7333	0.607	0
FCER1A	0.00883292	3.5978	0.607	0.25
CHST11	0.0070804	2.92711	0.679	0.25
MAD1L1	0.00846634	2.78116	0.536	0.083
ARID5B	0.0126932	2.77728	0.607	0.25
RUNX2	0.015759	2.64292	0.679	0.25
ANKRD28	0.0138597	2.52343	0.643	0.333
GPAT4	0.00567148	2.47391	0.536	0.083
ND5	0.000143209	2.30219	0.964	0.5
FAR1	0.0268718	2.29496	0.536	0.167
SERTAD3	0.00386605	2.25422	0.679	0.167
FOXO1	0.0119332	2.19432	0.643	0.25
PTGS2	0.0140692	2.14335	0.714	0.333
DLD	0.00474391	2.13795	0.607	0.167
RRAGA	0.00571038	2.08079	0.679	0.167
ATP8B4	0.0343189	2.04664	0.5	0.167
AKT2	0.0126932	1.95732	0.607	0.25
KYNU	0.0208366	1.9151	0.571	0.167
DDHD1	0.0112818	1.85614	0.75	0.417
PMAIP1	0.00924922	1.85441	0.857	0.5
SIGLEC5	0.00293905	1.83315	0.786	0.167
CCL3	0.0067032	1.76336	0.929	0.5
CDC37	0.00227587	1.75924	0.821	0.417
SMG6	0.0102093	1.75694	0.607	0.167
SRSF10	0.00320939	1.75038	0.786	0.5
YBX3	0.00907384	1.69591	0.786	0.333
TRIB1	0.0353169	1.69049	0.679	0.417
PILRA	0.013379	1.66914	0.75	0.417
NOD2	0.0291354	1.64636	0.571	0.167
NDEL1	0.00229696	1.62778	0.857	0.5
ANKZF1	0.0338433	1.61073	0.571	0.25
RNF149	0.0052432	1.60244	0.929	0.75
CASP1	0.00510815	1.56483	0.857	0.667
PRDX5	0.00565006	1.55194	0.786	0.5
PLIN2	0.0402465	1.51631	0.75	0.417
GGNBP2	0.028378	1.4874	0.75	0.667
ATP10D	0.0299636	1.47953	0.643	0.25
SLC20A1	0.0324082	1.45868	0.643	0.25
NFIL3	0.0434822	1.45781	0.607	0.25
RWDD1	0.043966	1.44617	0.607	0.333
TRIM72	0.000353079	1.43701	0.964	0.75
JOSD1	0.0294965	1.42806	0.607	0.25
MS4A6A	0.0216527	1.41428	0.857	0.667
DPH3	0.0238876	1.36591	0.714	0.417
ATF3	0.0195436	1.34966	0.857	0.5
TSC22D3	0.0266905	1.34894	0.857	0.5
SDCBP	0.017212	1.34835	0.893	0.667
NR4A2	0.0103747	1.32506	0.857	0.667
MED8	0.025968	1.29452	0.679	0.333
ATP6AP1	0.0442516	1.28497	0.643	0.417
FLT3	0.0153448	1.26465	0.893	0.75
METRNL	0.0301611	1.26409	0.75	0.333
DNMT1	0.0256018	1.246	0.75	0.417
BTBD9	0.0196516	1.24486	0.536	0.083
DDIT3	0.0306029	1.21831	0.786	0.583
TAGAP	0.0425145	1.21698	0.714	0.333
RBMX	0.00893716	1.20737	0.929	0.75
TACC1	0.00248009	1.17311	1	0.75
PID1	0.0122908	1.16669	0.75	0.417
MAP3K20	0.0272933	1.16373	0.786	0.417
RUNX3	0.01952	1.15401	0.893	0.75
CD52	0.0348023	1.15074	0.964	0.833
ARCN1	0.0266151	1.14949	0.714	0.5
CPSF7	0.0474016	1.13554	0.679	0.417
SERP1	0.0440939	1.13009	0.679	0.417
CSTA	0.0339739	1.12957	0.643	0.333
FOS	0.00204087	1.11202	1	1
GTF2B	0.0277259	1.10772	0.821	0.583
CAT	0.0375888	1.10385	0.786	0.5
MAMU-A	0.000469787	1.07058	1	1
QARS1	0.0220946	1.06737	0.786	0.5
CDKN1A	0.0114028	1.04599	0.929	0.583
PLEK	0.03851	1.04567	0.893	0.75
VCP	0.0256886	1.03939	0.821	0.583
RAP1B	0.0148485	1.02579	0.929	0.833
MAP4K1	0.0177648	1.02111	0.893	0.583
TTC3	0.0434822	-1.00856	0.393	0.75
ELOVL5	0.0296298	-1.01595	0.786	0.917
SLAMF7	0.0074636	-1.0223	0.786	1
CDC123	0.0427435	-1.02603	0.393	0.667
SRSF9	0.0426512	-1.03536	0.571	0.917
PSENEN	0.00534752	-1.04485	0.75	0.917
LZIC	0.0482758	-1.0508	0.25	0.583
RAF1	0.0246221	-1.05697	0.571	0.833
CUX1	0.028378	-1.05786	0.643	0.917
AUTS2	0.0434991	-1.08424	0.071	0.333
LAMTOR2	0.00429532	-1.09723	0.786	0.917
FNDC3A	0.0204085	-1.09798	0.357	0.833
KDM2B	0.0484015	-1.10091	0.75	0.833
NSFL1C	0.0434822	-1.11152	0.393	0.75
AP1G2	0.0417376	-1.11186	0.571	0.833
VPS13C	0.0163899	-1.11411	0.75	0.917
NLRC5	0.0433786	-1.12602	0.357	0.667
DNASE1L3	0.00605107	-1.13217	0.536	0.917
C1QBP	0.0353925	-1.15327	0.464	0.833
UBAP1	0.0491322	-1.15381	0.5	0.833
HSD17B4	0.0252769	-1.16189	0.786	0.833
ITGAX	0.0246221	-1.16963	0.571	0.833
DPH6	0.0219577	-1.17167	0.25	0.667
RFTN1	0.0473387	-1.18436	0.643	0.917
CAND1	0.0186457	-1.18485	0.464	0.75
DNM2	0.00940035	-1.18495	0.714	0.917
ID2	0.019225	-1.19394	0.643	0.917
SNRPD2	0.0426512	-1.20026	0.607	0.833
NEMF	0.0112827	-1.20115	0.464	0.833
SHTN1	0.0119551	-1.2118	0.714	0.833
ITGAL	0.0420334	-1.21765	0.75	0.833
RNF2	0.0433786	-1.23192	0.357	0.667
ARF5	0.00988788	-1.25598	0.679	0.833
WDFY4	0.021117	-1.28853	0.821	0.917
GNL3	0.0473469	-1.30274	0.429	0.75
SCAMP2	0.0187965	-1.30741	0.5	0.75
GLCCI1	0.00127184	-1.3546	0.179	0.75
CNTRL	0.0150735	-1.36979	0.643	0.917
RELB	0.025968	-1.3704	0.5	0.75
RGS10	0.000350851	-1.38973	0.5	1
GPR157	0.0447782	-1.40274	0.179	0.5
TBC1D8	0.00940035	-1.41475	0.714	0.917
SLC46A3	0.0130324	-1.44164	0.429	0.75
STK38	0.0378129	-1.44913	0.429	0.75
MGAT1	0.0291354	-1.46486	0.357	0.667
CDC40	0.023185	-1.46727	0.143	0.5
CTDSP2	0.0195682	-1.47619	0.393	0.75
NUMB	0.011609	-1.48158	0.393	0.75
M6PR	0.000521369	-1.48573	0.857	1
ZRANB3	0.0118095	-1.50099	0.071	0.417
CAMLG	0.00309564	-1.50745	0.607	0.833
DDT	0.0174444	-1.5143	0.357	0.75
SLC12A9	0.0207014	-1.5273	0.393	0.667
VPS13A	0.00742021	-1.53818	0.179	0.667
SLC39A7	0.0372533	-1.55999	0.286	0.667
SLC25A36	0.0470756	-1.56479	0.286	0.583
HDAC3	0.00350421	-1.60109	0.321	0.833
KIAA0040	0.0266663	-1.60785	0.214	0.583
RELCH	0.0204085	-1.61384	0.357	0.833
FAM120A	0.00188209	-1.6186	0.571	0.917
PIKFYVE	0.0327977	-1.61885	0.464	0.833
DBN1	0.0310237	-1.62462	0.179	0.5
CLEC9A	0.00913722	-1.6247	0.143	0.583
ZUP1	0.00352108	-1.64181	0.357	0.833
MAP2K6	0.00941572	-1.6738	0.25	0.667
BDP1	0.0199603	-1.68415	0.321	0.75
PCM1	0.0338891	-1.68734	0.286	0.583
ZNF652	0.0471057	-1.69375	0.107	0.417
CEP170	0.0388009	-1.70313	0.571	0.833
ZNF366	0.0306029	-1.70876	0.679	0.833
CRTC3	0.0221788	-1.7131	0.214	0.583
CD84	0.00279281	-1.73351	0.286	0.833
EHD1	0.00152157	-1.73751	0.357	0.833
ZNF589	0.0409297	-1.75729	0.179	0.5
SEC23IP	0.00974288	-1.75824	0.179	0.583
ACTR10	0.00605765	-1.76445	0.393	0.75
SETDB2	0.0280935	-1.77911	0.5	0.75
FBXO42	0.00242284	-1.79999	0.25	0.75
TRAK1	0.0063331	-1.8119	0.5	0.833
GABRG3	0.0126045	-1.82193	0.25	0.667
ZNF92	0.00653997	-1.82661	0.143	0.583
N4BP2L1	0.0470756	-1.83655	0.286	0.583
TLK2	0.0291354	-1.83837	0.357	0.667
CALU	0.0302885	-1.85399	0.321	0.583
ND3	2.50781e-06	-1.85532	1	1
ISCU	0.0126081	-1.88278	0.25	0.583
MED25	0.00971931	-1.89729	0.321	0.75
FAM133B	0.0350893	-1.91902	0.536	0.833
MAP4K3	0.00974288	-1.95192	0.179	0.583
ATP7A	0.0222096	-1.95481	0.25	0.583
TSPAN33	0.032691	-1.98486	0.464	0.75
DPH1	0.00186503	-1.98901	0.429	0.833
EXOSC10	0.0202646	-1.9965	0.25	0.583
UBE2H	0.00831413	-2.00182	0.429	0.75
CLNK	0.0221536	-2.02234	0.536	0.75
YTHDC2	0.0472419	-2.03099	0.214	0.5
COMT	0.00813038	-2.03355	0.429	0.833
GALK2	0.0098437	-2.11296	0.214	0.667
APOOL	0.024333	-2.15244	0.214	0.583
SCFD2	0.018363	-2.16259	0.214	0.583
UGGT1	0.00936059	-2.1689	0.25	0.583
FAM135A	0.0256291	-2.18859	0.179	0.5
DPP4	0.00443411	-2.21361	0.107	0.5
LEMD3	0.0056698	-2.24082	0.25	0.667
NCALD	0.0251691	-2.25503	0.107	0.417
KAT6B	0.041523	-2.25621	0.143	0.417
NF2	0.00280486	-2.3035	0.107	0.583
MTMR1	0.00150437	-2.30913	0.179	0.667
CCDC7	3.12326e-05	-2.34348	0.321	0.917
RAB7B	0.0168159	-2.35609	0.25	0.583
PIK3C3	0.0123065	-2.39086	0.143	0.5
TFAM	0.00618089	-2.40705	0.321	0.667
ERCC6L2	0.0256291	-2.45883	0.179	0.5
CDIN1	0.0472419	-2.46797	0.214	0.5
KIF13A	0.00252554	-2.57937	0.071	0.5
CASP9	0.0472419	-2.69283	0.214	0.5
CFL2	0.0232504	-2.71899	0.179	0.5
ZDHHC18	0.00146059	-2.76225	0.107	0.583
TMEM14A	0.00505889	-2.77099	0.179	0.583
PLPP1	0.00103725	-2.89893	0.179	0.667
CADM1	0.0486802	-2.91828	0.071	0.333
FBXO10	0.00667105	-2.97722	0.214	0.583
GK5	0.0180047	-2.98159	0.107	0.417
OAS2	0.00219492	-3.0727	0.071	0.5
BLM	0.00301122	-3.12271	0.107	0.5
CHD7	0.041289	-3.17589	0.036	0.25
AKAP6	0.0472634	-3.20464	0.036	0.25
PAWR	0.041289	-3.20947	0.036	0.25
LTN1	0.000340829	-3.28846	0.107	0.667
NHEJ1	0.0240455	-3.31224	0.071	0.333
NEGR1	0.031136	-3.3164	0.286	0.583
SGPP1	0.0271817	-3.53316	0.071	0.333
KCNQ5	0.00165549	-4.26767	0	0.333
VSIG8	0.000334135	-4.54476	0.036	0.5
TEX264	0.000303401	-4.67306	0.071	0.583
ISM1	4.07538e-07	-4.75494	0	0.75
GPR39	0.00732786	-4.7815	0	0.25
ABCD3	0.00949362	-5.33937	0.036	0.333
EYA4	0.00732786	-5.61219	0	0.25
