# Supplementary material for: Persistent myeloid cell reprogramming despite miltefosine treatment in leishmania-infected macaques
Source: iScience. 2025 Nov 3;28(12):113900. doi: 10.1016/j.isci.2025.113900 (PMC12663736; doi:10.1016/j.isci.2025.113900)
Supplement: Table S8. DEG between L. infantum and naive RM, Cluster 4 [file mmc9.xlsx]

## Sheet: Feuil1
Gene	p_val	avg_log2FC	pct.1	pct.2
SINHCAF	0.0444686	4.24496	0.571	0
RFC1	0.0444686	3.61901	0.571	0
APP	0.0164859	3.45752	0.714	0
CNN3	0.0164859	3.387	0.714	0
CSNK1D	0.0164859	2.97165	0.714	0
KIF20B	0.0444686	2.83987	0.571	0
KTN1	0.0240154	2.73602	0.786	0.4
EIF2AK4	0.0304367	2.72301	0.714	0.2
JUN	0.00821196	2.70449	0.929	0.6
CDC27	0.0304367	2.37445	0.714	0.2
TRIR	0.0482939	2.12859	0.786	0.4
ND4	0.00192545	2.05334	1	0.8
COX1	0.00354172	1.89325	1	1
GADD45B	0.0141504	1.82876	1	0.8
RBPMS	0.00262182	1.51597	1	1
ADORA2B	0.00192545	1.50887	1	1
ATP6	0.00474652	1.44676	1	1
ND2	0.00140278	1.338	1	0.8
BMT2	0.00354172	1.30871	1	1
RPS15	0.0371593	1.26355	0.857	1
COX2	0.00354172	1.20892	1	1
COX3	0.00474652	1.17084	1	1
OXR1	0.0214425	-1.10213	0.357	1
CCDC50	0.0295794	-1.12148	1	1
FAM168B	0.0322215	-1.171	0.071	0.6
CD46	0.0326611	-1.1898	0.5	1
FLOT1	0.0246843	-1.21128	0.214	0.8
HNRNPK	0.0292942	-1.21133	0.786	1
MFF	0.0378972	-1.24432	0.143	0.8
PCDHGB5	0.0421158	-1.25282	0.214	0.8
SEC24B	0.0158389	-1.26595	0.143	0.8
LAPTM5	0.0182335	-1.27376	0.929	1
LCP1	0.00352722	-1.27917	0.857	1
CYC1	0.013315	-1.30997	0.643	1
IDH3A	0.0286566	-1.34335	0.143	0.8
TNIK	0.0322215	-1.36077	0.071	0.6
XRCC6	0.0304367	-1.37472	0.429	1
TAB2	0.00816114	-1.38124	0.429	1
GTF2I	0.0386244	-1.43599	0.429	1
CDC37	0.00601397	-1.48524	0.071	0.8
ARPC2	0.0448061	-1.48706	0.429	0.8
CSF2RB	0.0446213	-1.49092	0.643	1
ATP5F1A	0.0212282	-1.50189	0.571	1
M6PR	0.0164876	-1.55188	0.571	1
PSMD14	0.0386244	-1.57222	0.429	1
MED13	0.0200126	-1.61439	0.5	1
STAT2	0.0448061	-1.62927	0.357	1
TAF7	0.0452636	-1.66112	0.357	0.8
CASP12	0.0421158	-1.70184	0.214	0.8
RBBP7	0.0421158	-1.70946	0.214	0.8
CAP1	0.010799	-1.71874	0.429	1
VDAC2	0.0444686	-1.74645	0.286	0.8
PTPN2	0.0444686	-1.76453	0.286	0.8
RAB1B	0.0115718	-1.77814	0.214	1
SUCLG1	0.0452636	-1.77817	0.357	0.8
PSME1	0.00949409	-1.78273	0.357	1
PNPLA8	0.032408	-1.80293	0.214	0.8
TUFM	0.021426	-1.80438	0.143	0.8
RSL1D1	0.0186436	-1.8101	0.286	1
ERP29	0.00711087	-1.81736	0.357	1
MILR1	0.034626	-1.82927	0.286	0.8
ANAPC5	0.0158389	-1.86658	0.143	0.8
CCDC186	0.0448061	-1.87594	0.357	1
RAB21	0.0444686	-1.88671	0.286	0.8
MMP25	0.0158389	-1.91224	0.143	0.8
PIGS	0.0246843	-1.93283	0.214	0.8
SDCCAG8	0.0246843	-1.9339	0.214	0.8
TBC1D9B	0.0444686	-1.94058	0.286	0.8
LARP7	0.0322215	-1.94594	0.071	0.6
VWA3B	0.0276359	-1.94954	0.357	0.8
MBP	0.0267076	-1.95661	0.286	0.8
MSL2	0.0186088	-1.95697	0.214	0.8
SCAMP2	0.0452636	-1.98983	0.357	0.8
ST8SIA4	0.0452636	-1.99683	0.357	0.8
NRDC	0.0209629	-1.99943	0.5	0.8
P2RY14	0.0322215	-2.00349	0.071	0.6
FDX1	0.0115757	-2.01843	0.143	0.8
PARVG	0.0267076	-2.04155	0.286	0.8
RABL6	0.0487597	-2.05375	0.143	0.6
EXOC6	0.0487597	-2.07535	0.143	0.6
PIAS1	0.0246843	-2.08083	0.214	0.8
SLC25A3	0.02567	-2.09703	0.5	1
MGAT5	0.0158389	-2.12317	0.143	0.8
MAP1LC3B	0.0204046	-2.13878	0.286	0.8
SEC61B	0.017227	-2.13881	0.643	1
CTDNEP1	0.021426	-2.17263	0.143	0.8
THBD	0.032408	-2.18188	0.214	0.8
RER1	0.0487597	-2.18792	0.143	0.6
PSMD7	0.0246843	-2.19786	0.214	0.8
TXLNG	0.032408	-2.20343	0.214	0.8
DDA1	0.0246843	-2.24466	0.214	0.8
CWC27	0.00110436	-2.25498	0.143	1
TASOR2	0.0186088	-2.26451	0.214	0.8
AHSA1	0.0158389	-2.28561	0.143	0.8
AKR7A2	0.0158389	-2.29147	0.143	0.8
KHDRBS1	0.0164876	-2.33147	0.571	1
PCMTD1	0.032408	-2.34871	0.214	0.8
VRK1	0.0487597	-2.35107	0.143	0.6
PAQR6	0.0115757	-2.36528	0.143	0.8
IK	0.00388489	-2.36899	0.357	1
ARIH2	0.0444686	-2.36925	0.286	0.8
CCDC69	0.0237869	-2.44161	0.429	1
APOBEC3D	0.0138843	-2.44218	0.214	0.8
ALKBH5	0.00331216	-2.44755	0.214	1
CNTNAP1	0.0231198	-2.4648	0.071	0.6
NOA1	0.0231198	-2.46676	0.071	0.6
ATP6AP1	0.00226302	-2.46833	0.286	1
KLRF2	0.0231198	-2.476	0.071	0.6
ALDH9A1	0.0115757	-2.4767	0.143	0.8
PCNP	0.0487597	-2.47734	0.143	0.6
RBM33	0.0186088	-2.48633	0.214	0.8
AP2M1	0.0154404	-2.50498	0.286	0.8
CTNNA1	0.0444686	-2.51552	0.286	0.8
IGFLR1	0.0186088	-2.5269	0.214	0.8
CS	0.0313689	-2.5281	0.286	1
PROS1	0.0487597	-2.5332	0.143	0.6
UBE2E1	0.0231198	-2.53421	0.071	0.6
APMAP	0.00858886	-2.56454	0.214	1
RGS18	0.0186436	-2.57426	0.286	1
UBE4A	0.0231198	-2.57984	0.071	0.6
NDUFC2	0.0271358	-2.64041	0.143	0.6
TAF1	0.0163393	-2.6878	0.071	0.6
SEC11C	0.0158389	-2.68988	0.143	0.8
TMEM248	0.0487597	-2.7122	0.143	0.6
TENT2	0.0487597	-2.72781	0.143	0.6
SF3B6	0.0163393	-2.73959	0.071	0.6
UQCRC2	0.00597318	-2.76747	0.143	0.8
DERL3	0.0231198	-2.7798	0.071	0.6
EIF4G3	0.0448061	-2.78392	0.429	0.8
KIAA0930	0.0487597	-2.78473	0.143	0.6
NAF1	0.0271358	-2.82979	0.143	0.6
NFATC3	0.0487597	-2.83883	0.143	0.6
PITRM1	0.0163393	-2.84102	0.071	0.6
POLDIP3	0.00597318	-2.85748	0.143	0.8
POLD4	0.0115757	-2.86499	0.143	0.8
WWC2	0.0163393	-2.88105	0.071	0.6
GTF2E2	0.0115718	-2.88818	0.286	0.8
GNG2	0.0231198	-2.9171	0.071	0.6
NOTCH2	0.0213055	-2.92393	0.357	0.8
LAPTM4A	0.0231198	-2.92746	0.071	0.6
LRP10	0.0163393	-2.9338	0.071	0.6
CYB561A3	0.00226302	-2.95072	0.286	1
UCHL5	0.0113724	-2.95142	0.071	0.6
CFAP97	0.0366068	-2.95598	0.143	0.6
PPM1G	0.0204046	-2.95637	0.286	0.8
PARG	0.0163393	-2.95707	0.071	0.6
ZNF106	0.00282755	-2.9691	0.071	0.8
NADK	0.0231198	-2.98468	0.071	0.6
HACE1	0.0231198	-2.9986	0.071	0.6
EPN1	0.0271358	-3.0193	0.143	0.6
NCOA2	0.0019007	-3.01982	0.071	0.8
NCAPH	0.0231198	-3.03609	0.071	0.6
RPN1	0.00177022	-3.04792	0.429	1
PDAP1	0.0231198	-3.05516	0.071	0.6
CD3E	0.0083634	-3.12762	0.143	0.8
ROCK2	0.0163393	-3.13797	0.071	0.6
DCN	0.0271358	-3.15962	0.143	0.6
NSD1	0.00597318	-3.24487	0.143	0.8
GPD2	0.0487597	-3.292	0.143	0.6
NCBP2	0.0231198	-3.33439	0.071	0.6
SNX25	0.0231198	-3.41571	0.071	0.6
IDE	0.0231198	-3.50061	0.071	0.6
TNNI2	0.00541677	-3.5799	0.214	0.8
CLASP1	0.0113724	-3.59156	0.071	0.6
GOLM2	0.00110436	-3.59939	0.143	1
LRIF1	0.0138843	-3.606	0.214	0.8
HEATR3	0.0190554	-3.71547	0	0.4
PHC3	0.0231198	-3.72183	0.071	0.6
GTF3C4	0.00280978	-3.80867	0	0.6
GNS	0.0190554	-3.83818	0	0.4
ZCCHC10	0.0163393	-3.87768	0.071	0.6
CEP83	0.0190554	-3.91772	0	0.4
F2RL1	0.0190554	-3.92848	0	0.4
SPG11	0.0019007	-3.94047	0.071	0.8
MTCH2	0.00280978	-3.94547	0	0.6
SCCPDH	0.00280978	-3.94547	0	0.6
TMEM179B	0.00280978	-4.04412	0	0.6
ERCC6	0.0190554	-4.05142	0	0.4
GTDC1	0.0190554	-4.07049	0	0.4
TTC17	0.0113724	-4.07222	0.071	0.6
ANKRD13A	0.00280978	-4.07573	0	0.6
ZNF346	0.0190554	-4.08221	0	0.4
CIZ1	0.00280978	-4.15237	0	0.6
TOPBP1	0.0163393	-4.1767	0.071	0.6
INPP5B	0.000357772	-4.22764	0	0.8
ZMPSTE24	0.0190554	-4.25066	0	0.4
AGO1	0.000357772	-4.31269	0	0.8
TNRC6C	0.0163393	-4.36909	0.071	0.6
ZNF124	0.0190554	-4.38194	0	0.4
VPS35L	0.0190554	-4.42173	0	0.4
TGFBR1	0.00280978	-4.445	0	0.6
FCRLA	0.0113724	-4.46532	0.071	0.6
ORC2	0.0190554	-4.47746	0	0.4
CEPT1	0.0190554	-4.48725	0	0.4
CAMKMT	0.0190554	-4.82492	0	0.4
CCAR1	0.00280978	-4.86292	0	0.6
RTCA	0.000357772	-4.8633	0	0.8
CMPK1	0.0019007	-4.96317	0.071	0.8
