# Supplementary material for: Persistent myeloid cell reprogramming despite miltefosine treatment in leishmania-infected macaques
Source: iScience. 2025 Nov 3;28(12):113900. doi: 10.1016/j.isci.2025.113900 (PMC12663736; doi:10.1016/j.isci.2025.113900)
Supplement: Table S9. DEG between HTi and naive RM, Cluster 4 [file mmc10.xlsx]

## Sheet: Feuil1
Gene	p_val	avg_log2FC	pct.1	pct.2
ZMAT2	0.0213869	3.06328	0.63	0
CTSH	0.0483312	2.9414	0.519	0
CYB5B	0.0373136	2.78448	0.556	0
TMOD3	0.0448827	2.72854	0.63	0.2
XPNPEP1	0.0213869	2.69661	0.63	0
PSD4	0.0373136	2.65688	0.556	0
STX7	0.0361537	2.56774	0.667	0.2
CNPY3	0.0157745	2.41965	0.815	0.2
UBE2J1	0.0108414	2.24645	0.889	0.6
PRXL2A	0.0375871	2.20848	0.704	0.2
CUL3	0.0340768	2.15698	0.741	0.2
SDHA	0.0228922	2.143	0.815	0.4
PRRC2B	0.0448827	2.07688	0.63	0.2
RNF130	0.0418946	2.06209	0.815	0.6
TIA1	0.0361537	2.00741	0.667	0.2
CAT	0.0424517	1.96268	0.741	0.4
UGCG	0.0372797	1.76719	0.852	0.6
CNBP	0.0440932	1.76056	0.741	0.2
RUBCNL	0.0192946	1.70715	0.889	0.6
COX2	0.00261079	1.56276	1	1
ND4	0.00945919	1.54078	1	0.8
ND2	0.0127314	1.41678	1	0.8
DDX17	0.0118232	1.39693	0.963	0.8
ADORA2B	0.00309345	1.37377	1	1
BLNK	0.0428838	1.34104	0.926	0.8
LAIR1	0.0195063	1.31021	0.926	1
COX1	0.0195175	1.26533	1	1
BMT2	0.00945919	1.18125	1	1
COX3	0.00695907	1.1652	1	1
RBPMS	0.0195175	1.16439	1	1
BCL11A	0.0485046	1.0921	0.926	0.8
PSME1	0.0164065	-1.00775	0.741	1
PTK2B	0.00673841	-1.01647	0.074	0.6
RIC1	0.0249687	-1.06116	0.222	0.8
CYC1	0.0350207	-1.07029	0.63	1
IGKC	0.0377184	-1.09127	0.852	1
WNK1	0.0369122	-1.09687	0.741	1
ZNF609	0.0170659	-1.12639	0.407	1
CD46	0.0340768	-1.16363	0.593	1
NCOA2	0.015043	-1.18585	0.222	0.8
ATP6AP1	0.0260732	-1.20394	0.593	1
TMEM123	0.0483312	-1.2564	0.37	0.8
PCBP1	0.0132477	-1.31425	0.63	1
CSF2RB	0.0166162	-1.34651	0.778	1
LAPTM5	0.00309073	-1.35612	0.926	1
VWA3B	0.0211645	-1.36809	0.222	0.8
MICU1	0.0445848	-1.38807	0.148	0.6
SMU1	0.0086399	-1.39153	0.259	1
TAOK1	0.0367162	-1.3976	0.37	0.8
ALKBH5	0.0138588	-1.41731	0.333	1
CEP120	0.027118	-1.44812	0.111	0.6
WDR13	0.00492913	-1.44914	0.778	1
ARPC2	0.0426475	-1.47276	0.481	0.8
ADD1	0.0485688	-1.47325	0.481	0.8
ZNF106	0.0127478	-1.48254	0.148	0.8
PIK3CG	0.0293783	-1.51969	0.296	0.8
TRPV2	0.0293514	-1.53039	0.222	0.8
RRP1B	0.00860861	-1.53069	0.148	0.8
TUBB2B	0.0421866	-1.53299	0.37	0.8
LANCL2	0.0356666	-1.57711	0.333	0.8
OSBPL2	0.0421866	-1.5944	0.37	0.8
HSP90AA1	0.0485871	-1.59634	0.963	1
DCAF8	0.0281288	-1.64733	0.519	0.8
PARVG	0.042761	-1.65567	0.407	0.8
PSMD7	0.0356666	-1.67286	0.333	0.8
CASP12	0.0318622	-1.68264	0.37	0.8
BRWD1	0.0455728	-1.69112	0.296	0.8
BLOC1S2	0.00503122	-1.69112	0.259	1
NAF1	0.0313959	-1.69407	0.148	0.6
DEDD2	0.0483312	-1.70454	0.37	0.8
RRAGA	0.010498	-1.71276	0.148	0.8
TUFM	0.0211645	-1.71749	0.222	0.8
SEC24B	0.0372634	-1.7233	0.259	0.8
CSRNP1	0.0132764	-1.73859	0.407	0.8
BANP	0.0213869	-1.75796	0.481	0.8
CD3E	0.0320227	-1.78148	0.259	0.8
EP400	0.0274268	-1.79256	0.259	0.8
RNF13	0.00921487	-1.80566	0.37	0.8
ZBTB2	0.0478223	-1.80901	0.185	0.6
PAQR6	0.0394933	-1.82245	0.296	0.8
DDA1	0.0252175	-1.83219	0.296	0.8
SEC24A	0.0313959	-1.84752	0.148	0.6
DUSP18	0.0126137	-1.85533	0.222	0.8
SPG11	0.0107081	-1.85697	0.185	0.8
RAB8B	0.0199169	-1.86795	0.259	0.8
MGAT5	0.00729738	-1.89009	0.185	0.8
ZBED1	0.0293514	-1.89185	0.222	0.8
PARG	0.0478223	-1.89633	0.185	0.6
ZBTB21	0.0445848	-1.89856	0.148	0.6
HSPH1	0.0079208	-1.91176	0.778	1
MICAL2	0.0445848	-1.91318	0.148	0.6
POLDIP3	0.0211645	-1.92133	0.222	0.8
UNC50	0.0181661	-1.96842	0.111	0.6
ABCC10	0.0107081	-1.97132	0.185	0.8
OXR1	0.00438622	-1.98391	0.444	1
UQCRC2	0.0126137	-1.9951	0.222	0.8
HACE1	0.00673841	-1.99796	0.074	0.6
MSL2	0.0132764	-2.00349	0.407	0.8
SIGLEC5	0.0184026	-2.0107	0.296	0.8
ZNF789	0.0478223	-2.01258	0.185	0.6
KHDRBS1	0.00790112	-2.01408	0.481	1
BCLAF1	0.00156594	-2.0527	0.63	1
IGFLR1	0.0318622	-2.0553	0.37	0.8
SAFB	0.0489248	-2.05748	0.444	0.8
RBBP7	0.0168864	-2.08641	0.259	0.8
NCAPH	0.00673841	-2.10405	0.074	0.6
GTF3C4	0.00673841	-2.11152	0.074	0.6
STX18	0.00489542	-2.12942	0.185	0.8
PSEN1	0.0142685	-2.14865	0.259	0.8
TUBB6	0.00921487	-2.17348	0.37	0.8
APMAP	0.00726953	-2.18321	0.296	1
CWC27	0.000318648	-2.19246	0.185	1
FBXO42	0.00598873	-2.19421	0.185	0.8
WDR47	0.0217052	-2.20383	0.148	0.6
USP11	0.00598873	-2.22974	0.185	0.8
SNX6	0.0158209	-2.24731	0.444	0.8
UBAP1	0.0445848	-2.29209	0.148	0.6
TASOR2	0.00124647	-2.29734	0.111	0.8
AIP	0.0261651	-2.30041	0.148	0.6
NFAT5	0.0496298	-2.30256	0.222	0.6
PTPN2	0.0175462	-2.30462	0.37	0.8
LAPTM4A	0.0313959	-2.30468	0.148	0.6
METTL21A	0.0261651	-2.35715	0.148	0.6
SCCPDH	0.0313959	-2.37306	0.148	0.6
AGO1	0.00299339	-2.37562	0.148	0.8
BCL7B	0.0265948	-2.37708	0.333	0.8
CCNY	0.0496298	-2.38874	0.222	0.6
H2AC20	0.0496298	-2.39612	0.222	0.6
CHIC2	0.00299339	-2.40331	0.148	0.8
MAP2K4	0.0261651	-2.40981	0.148	0.6
PNPLA8	0.00843323	-2.41446	0.259	0.8
EEA1	0.0308148	-2.42851	0.222	0.6
NAPG	0.0478223	-2.43248	0.185	0.6
DCN	0.0119162	-2.43293	0.111	0.6
CPSF3	0.0406401	-2.47389	0.185	0.6
NOTCH2	0.00791148	-2.48833	0.296	0.8
AKR7A2	0.0142685	-2.48921	0.259	0.8
CS	0.0345007	-2.55441	0.481	1
GAS7	0.0107081	-2.55725	0.185	0.8
CNTNAP1	0.00957483	-2.59286	0.111	0.6
ZC3H12A	0.0179222	-2.61993	0.148	0.6
DENND1B	0.0394933	-2.63101	0.296	0.8
TBC1D9B	0.00299339	-2.65948	0.148	0.8
USP33	0.0142529	-2.67353	0.333	0.8
AHSA1	0.00727584	-2.7232	0.222	0.8
COPG2	0.00765276	-2.73313	0.111	0.6
DDB1	0.0371595	-2.74135	0.259	0.6
AP1G2	0.0421606	-2.79757	0.074	0.4
RASA3	0.0445848	-2.84176	0.148	0.6
SLBP	0.00405674	-2.84181	0.074	0.6
TP53BP2	0.0496298	-2.87296	0.222	0.6
MAN2C1	0.0406401	-2.96433	0.185	0.6
GPR155	0.0217052	-2.9759	0.148	0.6
F2RL1	0.0338176	-3.00546	0.074	0.4
CNOT10	0.0338176	-3.03016	0.074	0.4
BTBD10	0.0120496	-3.05822	0.148	0.6
CASD1	0.013798	-3.07183	0.037	0.4
PATL1	0.00405674	-3.09982	0.074	0.6
PNMA1	0.00190347	-3.16762	0.148	0.8
IFI6	0.00323255	-3.24326	0.185	0.8
UBE2E1	0.0343939	-3.33094	0.185	0.6
ACTN1	0.00311838	-3.36581	0.074	0.6
DCP2	4.23324e-05	-3.42104	0.111	1
FAM53B	0.00524467	-3.48124	0.074	0.6
SYNE3	0.00765276	-3.6649	0.111	0.6
GOLM2	0.000575667	-3.69478	0.296	1
RTCA	0.00074761	-3.83832	0.111	0.8
ZNF124	0.013798	-3.84395	0.037	0.4
SLC25A24	0.00481107	-3.96015	0.111	0.6
LPAR5	0.0338176	-4.15679	0.074	0.4
TXLNG	0.000119025	-4.18137	0.074	0.8
MVB12B	0.013798	-4.19259	0.037	0.4
POFUT1	0.0103151	-4.25324	0.037	0.4
NUBPL	0.013798	-4.25379	0.037	0.4
ZFYVE21	0.0103151	-4.40836	0.037	0.4
LEF1	0.0338176	-4.458	0.074	0.4
OXCT1	0.013798	-4.58763	0.037	0.4
FMN1	0.0103151	-4.66696	0.037	0.4
KCNQ1	0.00481107	-4.7037	0.111	0.6
PAX5	0.00042828	-4.81022	0.037	0.6
FAM222A	0.0252391	-4.97675	0	0.2
HSPB1	0.0338176	-5.00096	0.074	0.4
ZNF346	0.00104884	-5.02974	0	0.4
DSCAM	0.0252391	-5.55752	0	0.2
FHIT	0.0252391	-6.08626	0	0.2
