# Supplementary material for: Persistent myeloid cell reprogramming despite miltefosine treatment in leishmania-infected macaques
Source: iScience. 2025 Nov 3;28(12):113900. doi: 10.1016/j.isci.2025.113900 (PMC12663736; doi:10.1016/j.isci.2025.113900)
Supplement: Table S10. DEG between L. infantum and naive RM, Cluster 5 [file mmc11.xlsx]

## Sheet: Feuil1
Gene	p_val	avg_log2FC	pct.1	pct.2
IL2RA	0.028591	4.0684	0.333	0.048
BABAM2	0.0279208	3.76557	0.417	0.095
ILF3	0.0212742	3.28611	0.417	0.095
SYNE1	0.0385339	3.24731	0.333	0.048
XYLT1	0.0493273	3.24494	0.417	0.143
USP36	0.0203795	2.84431	0.583	0.19
PDIA6	0.00348599	2.80294	0.583	0.143
RRBP1	0.005687	2.65853	0.583	0.19
TRPM7	0.00126573	2.30249	0.75	0.238
SERINC1	0.0289803	2.19927	0.583	0.333
HSPH1	0.0375843	1.95671	0.583	0.286
SUCLG2	0.0118521	1.86021	0.667	0.286
RAP1B	0.0101825	1.54553	0.917	0.476
IFI30	0.00816271	1.51488	0.833	0.476
MYL6	0.00727729	1.51352	0.833	0.476
PTTG1IP	0.0430153	1.46345	0.667	0.333
VMO1	0.0429144	1.45344	0.75	0.476
UBE2L3	0.0238063	1.35612	0.833	0.381
SP110	0.0471355	1.35564	0.75	0.429
MGAT5	0.0412141	1.23256	0.417	0.095
APOE	0.00330562	1.22608	1	1
WAC	0.0355175	1.19747	0.75	0.476
TUBA1B	0.046101	-1.11297	0.417	0.762
BTF3	0.0290963	-1.26393	0.5	0.81
GLUL	0.0127911	-1.36946	0.833	0.952
NDUFA1	0.0326807	-1.41045	0.5	0.857
EIF4G2	0.0351803	-1.42716	0.5	0.81
FABP4	0.0263864	-1.43391	0.333	0.762
APBB1IP	0.00647903	-1.62106	0.25	0.81
ARL6IP5	0.0320936	-1.65452	0.417	0.714
GPX4	0.0194741	-1.67416	0.333	0.762
ND3	0.000615733	-1.68032	0.833	1
MS4A6A	0.00685515	-1.77985	0.333	0.81
PICALM	0.0263556	-1.9432	0.333	0.667
DAZAP2	0.0187431	-2.02561	0.167	0.619
PLA2G7	0.0201607	-2.21175	0.083	0.524
BRK1	0.00235849	-2.82825	0.167	0.714
CPVL	0.00398521	-3.29894	0.167	0.667
KPNA3	0.00976886	-4.11082	0.083	0.524
HIPK3	0.0019026	-5.28719	0	0.571
VTI1A	0.0482766	-5.80042	0	0.286
