# Supplementary material for: Persistent myeloid cell reprogramming despite miltefosine treatment in leishmania-infected macaques
Source: iScience. 2025 Nov 3;28(12):113900. doi: 10.1016/j.isci.2025.113900 (PMC12663736; doi:10.1016/j.isci.2025.113900)
Supplement: Table S11. DEG between HTi and naive RM, Cluster 5 [file mmc12.xlsx]

## Sheet: Feuil1
Gene	p_val	avg_log2FC	pct.1	pct.2
EPS15	0.0029024	5.44968	0.625	0
SORL1	0.00574376	4.64633	0.562	0
TRERF1	0.0199324	4.44132	0.438	0
LRBA	0.0173038	3.98508	0.625	0.2
KLF3	0.0199324	3.95357	0.438	0
DSTN	0.0136427	3.69846	0.562	0.1
ABCF1	0.000472843	3.53199	0.812	0.1
STK38	0.00214236	3.41487	0.75	0.1
PAX5	0.00426878	3.40839	0.75	0.2
CEMIP2	0.0322439	3.25731	0.5	0.1
RCOR1	0.0127361	3.05617	0.625	0.1
AHNAK	0.0161055	2.50024	0.812	0.5
NCKAP1L	0.00403222	2.37372	0.812	0.3
UCP2	0.00455795	1.96969	0.875	0.6
ASH1L	0.0311408	1.55661	0.875	0.5
ATP6V1G1	0.0237158	1.48589	0.812	0.6
RBM23	0.0279492	1.42374	0.625	0.1
ZC3HAV1	0.0355487	1.39255	0.875	0.5
PRKCB	0.0362243	1.36262	0.875	0.6
SF1	0.0459754	1.25675	0.75	0.7
PPP1R18	0.0494794	1.20344	0.75	0.5
GAPDH	0.0473434	1.15519	0.812	0.8
CACYBP	0.034668	-1.01815	0.312	0.8
HNRNPA1	0.0494794	-1.03716	0.562	0.8
BCL2L11	0.0454551	-1.07819	0.438	0.8
SCAF11	0.0355487	-1.09539	0.562	1
PMAIP1	0.0252992	-1.12683	0.312	0.7
HNRNPAB	0.0374548	-1.12702	0.25	0.7
TACC1	0.0497806	-1.12826	0.688	0.9
RPL15	0.0339292	-1.14538	0.688	0.9
KMT2C	0.0103188	-1.1521	0.688	1
PCNP	0.0115141	-1.19434	0.188	0.7
PELI1	0.0226088	-1.21515	0.688	0.9
ARIH1	0.0370107	-1.23465	0.562	0.9
BCLAF1	0.024995	-1.25208	0.812	1
CEP295	0.0374548	-1.25504	0.25	0.7
SP110	0.0439186	-1.28527	0.688	0.9
RO60	0.0352409	-1.2984	0.188	0.7
KLF11	0.0161117	-1.30964	0.188	0.7
CBLB	0.0398573	-1.31514	0.438	0.8
LPXN	0.0146234	-1.37643	0.438	0.9
CXCR5	0.0304002	-1.41903	0.438	0.8
PIKFYVE	0.0398573	-1.45568	0.438	0.8
CFP	0.0240323	-1.48301	0.25	0.7
SMNDC1	0.0436709	-1.50189	0.188	0.6
SZRD1	0.026021	-1.50728	0.188	0.7
IFNGR1	0.0338297	-1.53611	0.312	0.7
SSR1	0.0338297	-1.58874	0.312	0.7
GPATCH8	0.0436709	-1.59541	0.188	0.6
L3MBTL3	0.0495828	-1.60335	0.25	0.7
HSP90B1	0.0161055	-1.60378	0.562	0.9
SLC25A3	0.00987574	-1.65028	0.375	0.8
APEX1	0.0222509	-1.65169	0.188	0.7
BMP2K	0.0400704	-1.66317	0.438	0.7
TRRAP	0.0436709	-1.68343	0.188	0.6
CDYL	0.0252992	-1.71643	0.312	0.7
DDX6	0.0196451	-1.72572	0.438	0.9
SNAP23	0.0324045	-1.72654	0.25	0.7
PTGER4	0.0103826	-1.74327	0.312	0.8
EPRS1	0.0156534	-1.77656	0.125	0.6
HSPD1	0.00784657	-1.78069	0.438	0.9
FBXO21	0.0206006	-1.7836	0.25	0.7
UBR5	0.00999924	-1.81208	0.125	0.7
RNF138	0.0125994	-1.81444	0.25	0.8
CSNK1G3	0.008815	-1.82073	0.312	0.8
TMED5	0.0186503	-1.88763	0.125	0.6
HIP1R	0.0225371	-1.89885	0.312	0.8
WDFY1	0.0338297	-1.90412	0.312	0.7
ATM	0.0252992	-1.9402	0.312	0.7
CR2	0.0246255	-1.98685	0.375	0.8
SPCS1	0.0127361	-1.99277	0.25	0.7
NAMPT	0.0379403	-1.99488	0.25	0.6
KRIT1	0.0304002	-2.02236	0.5	0.7
TSNAX	0.0457199	-2.10985	0.188	0.5
TLK1	0.00156279	-2.12321	0.312	0.9
CWC27	0.0338297	-2.15216	0.312	0.7
ND3	0.000675219	-2.16732	0.938	1
OPA1	0.0465599	-2.1681	0.125	0.5
FGD6	0.0436709	-2.17044	0.188	0.6
MAPK6	0.0156534	-2.17094	0.125	0.6
WAPL	0.0156534	-2.23412	0.125	0.6
TLK2	0.0327072	-2.26046	0.25	0.6
ESF1	0.0396142	-2.27392	0.125	0.5
RBM18	0.0152382	-2.31047	0.062	0.5
CHD1	0.0037224	-2.31412	0.312	0.8
EFL1	0.0152382	-2.36454	0.062	0.5
OSBPL2	0.00208957	-2.46462	0.188	0.8
PRKDC	0.0379403	-2.52792	0.25	0.6
RTN4	0.0186973	-2.53967	0.312	0.7
PIK3C2A	0.0275636	-2.58328	0.188	0.6
TBK1	0.0275636	-2.58945	0.188	0.6
HERC3	0.0199344	-2.67677	0.188	0.6
RFX7	0.0423867	-2.68126	0.062	0.4
PSMF1	0.0465599	-2.78675	0.125	0.5
PPM1L	0.0335686	-2.85734	0.125	0.5
TAF5L	0.018508	-2.8845	0.062	0.5
PGRMC2	0.00267957	-3.17246	0.062	0.6
MSR1	0.0124882	-3.2389	0.062	0.5
BACH1	0.00904758	-3.25586	0.125	0.6
CCSER1	0.0109028	-3.34349	0.125	0.6
GEN1	0.0124882	-3.49004	0.062	0.5
HS2ST1	0.00267957	-3.77678	0.062	0.6
CAMLG	0.0101871	-3.83651	0.062	0.5
PIK3R6	0.00821423	-4.63496	0	0.4
INTS7	0.0256411	-4.7452	0	0.3
STXBP5	0.00214233	-5.32221	0.062	0.6
