# Supplementary material for: Persistent myeloid cell reprogramming despite miltefosine treatment in leishmania-infected macaques
Source: iScience. 2025 Nov 3;28(12):113900. doi: 10.1016/j.isci.2025.113900 (PMC12663736; doi:10.1016/j.isci.2025.113900)
Supplement: Table S12. DEG between HTi and naive RM, Cluster 6 [file mmc13.xlsx]

## Sheet: Feuil1
Gene	p_val	avg_log2FC	pct.1	pct.2
MAF	0.0384143	4.02462	0.267	0
GPRIN3	0.038462	3.89915	0.4	0.067
NOP10	0.000215834	3.70043	0.733	0.067
APOBEC3A	0.0359551	3.52992	0.467	0.133
TSC22D1	0.0291255	3.43534	0.4	0.067
PTX3	0.00301857	3.11573	0.6	0.067
ARHGAP5	0.0291255	3.04022	0.4	0.067
SLC2A3	0.0130613	2.87514	0.6	0.2
TRAC	0.038462	2.84887	0.4	0.067
PLP2	0.0303343	2.78608	0.667	0.4
NUDT9	0.00908061	2.67782	0.533	0.067
PSMG2	0.0243915	2.67654	0.467	0.133
UBE2I	0.0243915	2.66419	0.467	0.133
KMO	0.0359551	2.43596	0.467	0.133
PRKACA	0.00297605	2.43036	0.733	0.267
GSTM5	0.00827636	2.41665	0.6	0.133
ITGAM	0.000697044	2.3661	0.8	0.267
TOX4	0.012462	2.28065	0.667	0.267
MT1E	0.00355962	2.25492	0.867	0.333
R3HDM4	0.0109415	2.24834	0.6	0.133
FKBP4	0.00963019	2.24695	0.667	0.267
CCNG2	0.031219	2.24373	0.6	0.2
MID1IP1	0.0307358	2.17998	0.533	0.2
GLRX	0.040729	2.16766	0.467	0.133
GINM1	0.048016	2.16739	0.467	0.2
IL4R	0.00844214	2.13856	0.667	0.267
CD163	0.00429535	2.13054	0.8	0.333
ID2	0.00499122	2.12211	0.8	0.4
LILRA3	0.0018381	2.09956	0.8	0.333
PCNA	0.0101341	2.02431	0.667	0.333
ATP2C1	0.00893029	2.01856	0.867	0.333
EIF4A3	0.0153952	1.96948	0.733	0.4
CD9	0.0151016	1.73966	0.667	0.2
HIP1	0.0126527	1.73513	0.867	0.467
UBN1	0.0405057	1.7261	0.667	0.267
DNAJB1	0.02478	1.71268	0.933	0.733
CLIC1	0.0244566	1.63078	0.733	0.4
CDC5L	0.0339995	1.6245	0.667	0.467
SERPINB1	0.00412849	1.60614	0.933	0.533
PIK3R5	0.0211941	1.58753	0.6	0.133
RAB11B	0.0081218	1.54363	0.8	0.267
CCND3	0.0244257	1.53278	0.8	0.4
DLST	0.033345	1.50282	0.667	0.333
CXCR4	0.0402307	1.50068	0.533	0.133
BSDC1	0.0486718	1.46282	0.6	0.267
ACSL4	0.0190024	1.44751	0.8	0.533
RNASE4	0.0287007	1.43313	0.733	0.333
IWS1	0.0491899	1.43296	0.6	0.2
LIMS1	0.0356988	1.39036	0.733	0.467
MTCH2	0.0273412	1.38036	0.733	0.4
COX17	0.0218347	1.37403	0.8	0.4
ATP6V0E1	0.0147485	1.35476	0.8	0.6
HSPE1	0.0223662	1.35441	0.933	0.8
UBE2S	0.0364459	1.34474	0.8	0.533
VDAC1	0.0273412	1.33622	0.8	0.333
HADHA	0.0304154	1.33043	0.8	0.4
PSENEN	0.0107132	1.30258	0.867	0.4
SOCS3	0.0161137	1.29803	0.733	0.333
NIPBL	0.0173542	1.24419	0.867	0.667
RPL7A	0.0178108	1.1976	0.933	0.733
ENO1	0.0178108	1.19302	0.867	0.8
HSPA9	0.00209637	1.17713	1	0.667
UQCRB	0.0266526	1.17634	0.733	0.267
PRDX5	0.0112236	1.17512	0.867	0.467
PDE4B	0.00348103	1.1694	1	0.533
FKBP5	0.0269556	1.14107	0.867	0.667
ZFAND5	0.0211891	1.03193	0.933	0.8
ORC6	0.0452909	1.02173	0.533	0.133
POLR2E	0.0462416	1.01631	0.8	0.4
PPP1R12A	0.0460002	-1.02306	0.733	0.933
EPS15	0.0269556	-1.03664	0.6	0.933
KLF12	0.0216344	-1.03772	0.4	0.867
SON	0.0343173	-1.04648	0.8	1
TAX1BP1	0.0199144	-1.05376	0.667	1
KLF3	0.00945173	-1.07087	0.8	0.933
PRKAR1A	0.0435843	-1.07224	0.6	0.8
MTIF2	0.0230987	-1.08882	0.467	0.733
ARHGAP32	0.0153952	-1.09426	0.333	0.8
KMT2C	0.0368932	-1.10506	0.6	0.933
POU2F2	0.010645	-1.11311	0.6	0.867
TOB2	0.041312	-1.12777	0.733	0.867
TAOK3	0.0119975	-1.18325	0.8	0.933
TRPM7	0.0490745	-1.19818	0.6	0.867
EIF4E3	0.0180926	-1.21149	0.267	0.667
GUCY1B1	0.0231879	-1.21905	0.6	0.8
MAPKAPK2	0.0194863	-1.23376	0.4	0.8
SAMHD1	0.0264751	-1.26306	0.6	0.867
ND5	0.0295224	-1.3201	0.533	0.8
ITSN2	0.015337	-1.34023	0.467	0.8
SEC14L1	0.0216344	-1.34311	0.467	0.8
ARFGAP3	0.0435843	-1.34955	0.6	0.8
SP140	0.00775762	-1.34966	0.467	0.867
DAPK1	0.0100218	-1.35755	0.533	0.933
CD93	0.0339995	-1.36106	0.4	0.733
TRIM8	0.0368932	-1.38061	0.667	0.867
OSBPL8	0.0278554	-1.38192	0.867	0.933
HOOK3	0.0332805	-1.38917	0.667	0.867
LGMN	0.0212663	-1.41001	0.533	0.8
SMNDC1	0.0414259	-1.41744	0.333	0.667
HNRNPF	0.00453625	-1.41964	0.6	0.933
CEP170	0.00437686	-1.42769	0.4	0.867
AFF1	0.0405057	-1.43491	0.267	0.667
RAMP2	0.0273745	-1.45539	0.2	0.733
ERLEC1	0.032468	-1.46056	0.267	0.667
PTK2B	0.0242025	-1.46778	0.667	0.867
DYRK2	0.0305147	-1.49401	0.4	0.733
FUBP1	0.0201066	-1.50991	0.467	0.867
DNASE2	0.0288105	-1.54128	0.467	0.733
SLC44A2	0.0136306	-1.54474	0.467	0.8
MYOF	0.013945	-1.5498	0.133	0.667
SLK	0.0204117	-1.56737	0.267	0.667
PHF21A	0.0151016	-1.57263	0.2	0.667
ULK2	0.0303343	-1.57633	0.4	0.667
MDM2	0.00683657	-1.57752	0.467	0.867
MTREX	0.0419069	-1.58175	0.4	0.667
FOXP1	0.0497942	-1.59347	0.6	0.933
DNAJC21	0.0419069	-1.60502	0.4	0.667
MTSS1	0.0376603	-1.61503	0.8	0.867
HDAC2	0.0356582	-1.63288	0.133	0.533
RAB2A	0.00818911	-1.64272	0.667	0.933
BBX	0.0289899	-1.68252	0.267	0.667
KLF7	0.0082586	-1.68767	0.533	0.8
MAP3K5	0.0256596	-1.7023	0.333	0.733
TRIM44	0.0475891	-1.73698	0.333	0.6
ADA2	0.0289899	-1.7384	0.267	0.667
DYNC1LI1	0.037199	-1.75957	0.333	0.667
RWDD1	0.00896661	-1.79047	0.2	0.667
ZFC3H1	0.0456082	-1.80322	0.6	0.667
N4BP1	0.0390983	-1.85338	0.267	0.6
MTSS2	0.0116813	-1.86844	0.2	0.667
PIAS1	0.0183971	-1.89362	0.467	0.733
AGPAT3	0.0064143	-1.96477	0.333	0.8
NLRP1	0.0306867	-1.97781	0.333	0.6
MAPK8	0.0219563	-1.99072	0.067	0.467
DGKD	0.0465515	-1.99651	0.267	0.533
P2RY13	0.0460297	-2.02174	0.133	0.467
CEP135	0.0390983	-2.09854	0.267	0.6
CDC42EP3	0.0490181	-2.1427	0.2	0.533
KIAA1109	0.0490181	-2.21783	0.2	0.533
DNAJC1	0.037199	-2.25554	0.333	0.667
HECA	0.0193749	-2.33393	0.267	0.6
ZDHHC20	0.0106877	-2.38986	0.4	0.733
SLC43A3	0.0151016	-2.39828	0.267	0.6
TBC1D15	0.0349447	-2.46623	0.267	0.6
STK38L	0.038462	-2.47127	0.067	0.4
ARID4A	0.0475891	-2.51029	0.333	0.6
SUPT6H	0.00294109	-2.56183	0.133	0.667
SAMD9	0.0359551	-2.70411	0.133	0.467
ATF7IP	0.0216344	-2.79368	0.533	0.733
COP1	0.00761137	-2.8141	0.333	0.733
RALGPS2	0.00945606	-2.94806	0.133	0.533
GMPS	0.00113464	-2.96024	0.133	0.667
ST3GAL5	0.0252389	-2.98471	0.067	0.4
KCNH7	0.00670163	-3.05921	0.067	0.533
VAV3	0.00343495	-3.09181	0.267	0.733
UBE3A	0.00573649	-3.09287	0.067	0.533
ZSWIM6	0.0306867	-3.59272	0.333	0.6
GABRG3	0.00354085	-3.72732	0.067	0.6
STAU2	0.00155851	-4.09644	0.067	0.6
GUCA1B	0.00362535	-4.20719	0	0.467
SLC25A13	0.00362535	-4.2253	0	0.467
BTBD9	0.0384143	-4.24231	0	0.267
