# Supplementary material for: Persistent myeloid cell reprogramming despite miltefosine treatment in leishmania-infected macaques
Source: iScience. 2025 Nov 3;28(12):113900. doi: 10.1016/j.isci.2025.113900 (PMC12663736; doi:10.1016/j.isci.2025.113900)
Supplement: Table S13. Number of Leishmania reads (LINF) — Two runs are indicated (run 1 and run 2) in naive, infected and HTi RMs (nd: not detected). [file mmc14.xlsx]

## Sheet: Feuil1
RUN1
conditions	sample_tag	seurat_cluster	n (LINF)	Pop	conditions	sample_tag	seurat_cluster	n (LINF)	Pop
Naive	SampleTag04_mm	3	56	T cell	Treated	SampleTag01_mm	3	39	T cell
Naive	SampleTag04_mm	4	31	T cell	Treated	SampleTag01_mm	4	15	T cell
Naive	SampleTag04_mm	5	62	B cell	Treated	SampleTag01_mm	5	8	B cell
Naive	SampleTag04_mm	6	10	T cell	Treated	SampleTag01_mm	6	2	T cell
Naive	SampleTag04_mm	7	21	T cell	Treated	SampleTag01_mm	7	31	T cell
Naive	SampleTag04_mm	8	20	B cell	Treated	SampleTag01_mm	8	9	B cell
Naive	SampleTag04_mm	9	18	Myeloid	Treated	SampleTag01_mm	9	13	Myeloid
Naive	SampleTag04_mm	10	5	B cell	Treated	SampleTag01_mm	10	7	B cell
Naive	SampleTag04_mm	11	4	B cell	Treated	SampleTag01_mm	11	3	B cell
Naive	SampleTag04_mm	12	2	Myeloid	Treated	SampleTag01_mm	12	nd	Myeloid
Infected	SampleTag03_mm	3	65	T cell	Treated	SampleTag02_mm	3	164	T cell
Infected	SampleTag03_mm	4	39	T cell	Treated	SampleTag02_mm	4	70	T cell
Infected	SampleTag03_mm	5	22	B cell	Treated	SampleTag02_mm	5	29	B cell
Infected	SampleTag03_mm	6	46	T cell	Treated	SampleTag02_mm	6	64	T cell
Infected	SampleTag03_mm	7	31	T cell	Treated	SampleTag02_mm	7	62	T cell
Infected	SampleTag03_mm	8	31	B cell	Treated	SampleTag02_mm	8	38	B cell
Infected	SampleTag03_mm	9	4	Myeloid	Treated	SampleTag02_mm	9	14	Myeloid
Infected	SampleTag03_mm	10	3	B cell	Treated	SampleTag02_mm	10	14	B cell
Infected	SampleTag03_mm	11	7	B cell	Treated	SampleTag02_mm	11	3	B cell
Infected	SampleTag03_mm	12	nd	Myeloid	Treated	SampleTag02_mm	12	1	Myeloid
RUN2
conditions	sample_tag	seurat_cluster	n (LINF)	Pop	conditions	sample_tag	seurat_cluster	n (LINF)	Pop
Naive	SampleTag04_mm	3	21	T cell	Treated	SampleTag01_mm	3	23	T cell
Naive	SampleTag04_mm	4	10	T cell	Treated	SampleTag01_mm	4	11	T cell
Naive	SampleTag04_mm	5	34	B cell	Treated	SampleTag01_mm	5	4	B cell
Naive	SampleTag04_mm	6	5	T cell	Treated	SampleTag01_mm	6	1	T cell
Naive	SampleTag04_mm	7	4	T cell	Treated	SampleTag01_mm	7	13	T cell
Naive	SampleTag04_mm	8	6	B cell	Treated	SampleTag01_mm	8	6	B cell
Naive	SampleTag04_mm	9	8	Myeloid	Treated	SampleTag01_mm	9	3	Myeloid
Naive	SampleTag04_mm	10	7	B cell	Treated	SampleTag01_mm	10	2	B cell
Naive	SampleTag04_mm	11	4	B cell	Treated	SampleTag01_mm	11	2	B cell
Naive	SampleTag04_mm	12	1	Myeloid	Treated	SampleTag01_mm	12	2	Myeloid
Infected	SampleTag03_mm	3	26	T cell	Treated	SampleTag02_mm	3	64	T cell
Infected	SampleTag03_mm	4	13	T cell	Treated	SampleTag02_mm	4	26	T cell
Infected	SampleTag03_mm	5	7	B cell	Treated	SampleTag02_mm	5	5	B cell
Infected	SampleTag03_mm	6	28	T cell	Treated	SampleTag02_mm	6	27	T cell
Infected	SampleTag03_mm	7	11	T cell	Treated	SampleTag02_mm	7	15	T cell
Infected	SampleTag03_mm	8	10	B cell	Treated	SampleTag02_mm	8	17	B cell
Infected	SampleTag03_mm	9	6	Myeloid	Treated	SampleTag02_mm	9	6	Myeloid
Infected	SampleTag03_mm	10	6	B cell	Treated	SampleTag02_mm	10	7	B cell
Infected	SampleTag03_mm	11	nd	B cell	Treated	SampleTag01_mm	11	nd	B cell
Infected	SampleTag03_mm	12	1	Myeloid	Treated	SampleTag01_mm	12	nd	Myeloid
